# Supplementary material for: Mass development of a filamentous and likely nitrophilous aerophytic green alga on tree bark: Apatococcus ammoniophilus sp. nov. (Chlorophyta, Trebouxiophyceae)
Source: Front Microbiol. 2025 Jul 23;16:1633308. doi: 10.3389/fmicb.2025.1633308 (PMC12325221; doi:10.3389/fmicb.2025.1633308)
Supplement: Supplementary file 4 [file Data_Sheet_4.xlsx]

## Sheet: Tab_1_Assembly
Statistics (all contigs)	metaSPAdes	SPAdes
# contigs (>= 0 bp)	3630757	2667145
# contigs (>= 1000 bp)	175264	189750
# contigs (>= 5000 bp)	14574	19429
# contigs (>= 10000 bp)	3259	6120
# contigs (>= 25000 bp)	343	813
# contigs (>= 50000 bp)	53	191
Total length (>= 0 bp)	1499824740	1350923976
Total length (>= 1000 bp)	424918417	517662348
Total length (>= 5000 bp)	129417943	202751620
Total length (>= 10000 bp)	53065848	111304701
Total length (>= 25000 bp)	13175706	35608439
Total length (>= 50000 bp)	3584775	15058021
Statistics (min contig length 500 bp)	metaSPAdes	SPAdes
# contigs	516095	482723
Largest contig	109422	367623
Total length	655070185	718398295
N50	1507	1966
N90	591	630
auN	3859.9	6745.9
L50	94712	72479
L90	395193	353879
GC (%)	56.83	56.9

## Sheet: Tab_2_barrnap_rDNA_contigs
Name	rRNA gene	Position	K-mer coverage	Mapping coverage	Length	Query coverage	Query end	Query start	Sequence Length	Accession	tax_id	superkingdom	phylum	class	order	family	genus	species	# Nucleotides	% GC	% Identical Sites	% Pairwise Identity	Bit-Score	Description	E Value	Free end gaps	Grade	Hit end	Hit start	Max Sequence Length	Mean Coverage	Min Sequence Length	Molecular Weight (kDa)	Molecule Type	Organism
NODE_4747_length_11407_cov_6.893998	28S_rRNA	4258-8428(-)	6.894	45.51	11407	0.9518	3969	1	3987	GQ398061	104782	Eukaryota	Rotifera	Eurotatoria	Adinetida	Adinetidae	Adineta	Adineta vaga	7916	0.415	0.955	0.955	6307.43	Adineta vaga 18S ribosomal RNA gene, internal transcribed spacer 1, 5.8S ribosomal RNA gene, internal transcribed spacer 2, and 28S ribosomal RNA gene, complete sequence	0	TRUE	0.953	10139	6193	3969	2	3947	1223.23	DNA	Adineta vaga
NODE_4747_length_11407_cov_6.893998	28S_rRNA	4258-8428(-)	6.894	45.51	11407	0.8381	3969	475	3507	XR_009385380	109671	Eukaryota	Mollusca	Gastropoda		Physidae	Physella	Physella acuta	6977	0.429	0.948	0.948	5439.5	PREDICTED: Physella acuta large subunit ribosomal RNA (LOC131933988), rRNA	0	TRUE	0.893	3482	1	3495	2	3482	1079.59	DNA	PREDICTED: Physella acuta
NODE_4747_length_11407_cov_6.893998	28S_rRNA	4258-8428(-)	6.894	45.51	11407	0.8319	3970	502	3481	AY210469	96448	Eukaryota	Rotifera	Eurotatoria	Philodinida	Philodinidae	Philodina	Philodina roseola	6927	0.437	0.948	0.948	5398.88	Philodina roseola 28S ribosomal RNA gene, partial sequence	0	TRUE	0.89	3462	5	3469	2	3458	1072.11	DNA	Philodina roseola
NODE_58557_length_2289_cov_37.338608	28S_rRNA	0-2289(-)	37.3386	150.41	2289	1	2289	1	2296	MK092089	2054621	Eukaryota	Ascomycota	Lecanoromycetes		Phlyctidaceae	Phlyctis	Phlyctis speirea	4580	0.491	0.974	0.974	3903.09	Phlyctis speirea voucher 48563 18S small subunit ribosomal RNA gene, internal transcribed spacer 1, 5.8S ribosomal RNA gene, internal transcribed spacer 2, and 26S large subunit ribosomal RNA gene, complete sequence	0	TRUE	0.987	13489	11199	2291	2	2289	711.357	DNA	Phlyctis speirea
NODE_26_length_105355_cov_14.842664	28S_rRNA	1-2007(-)	14.8427	39.51	105355	0.986	1978	1	1980	JQ278717	1274662	Eukaryota	Chlorophyta	Trebouxiophyceae			Coccomyxa	Coccomyxa viridis	3957	0.466	0.985	0.985	3487.59	Coccomyxa viridis strain SAG 2040 23S ribosomal RNA gene, partial sequence; and putative LAGLIDADG homing endonuclease gene, complete cds; chloroplast	0	TRUE	0.985	3092	1114	1979	2	1978	614.057	DNA	Coccomyxa viridis
NODE_4747_length_11407_cov_6.893998	18S_rRNA	8679-10489(-)	6.894	45.51	11407	1	1810	1	1810	GQ398061	104782	Eukaryota	Rotifera	Eurotatoria	Adinetida	Adinetidae	Adineta	Adineta vaga	3620	0.431	0.992	0.992	3260.46	Adineta vaga 18S ribosomal RNA gene, internal transcribed spacer 1, 5.8S ribosomal RNA gene, internal transcribed spacer 2, and 28S ribosomal RNA gene, complete sequence	0	TRUE	0.996	5971	4162	1810	2	1810	561.218	DNA	Adineta vaga
NODE_4747_length_11407_cov_6.893998	18S_rRNA	8679-10489(-)	6.894	45.51	11407	0.9674	1787	37	1751	KM043260	1548227	Eukaryota	Rotifera	Eurotatoria	Philodinida	Habrotrochidae	Habrotrocha	Habrotrocha elusa	3502	0.428	0.995	0.995	3190.28	Habrotrocha elusa elusa voucher HB001 18S ribosomal RNA gene, partial sequence	0	TRUE	0.981	1751	1	1751	2	1751	542.977	DNA	Habrotrocha elusa
NODE_4747_length_11407_cov_6.893998	18S_rRNA	8679-10489(-)	6.894	45.51	11407	0.9674	1787	37	1751	KM043262	468659	Eukaryota	Rotifera	Eurotatoria	Philodinida	Philodinidae	Macrotrachela	Macrotrachela papillosa	3502	0.429	0.993	0.993	3162.58	Macrotrachela papillosa voucher A953_MP 18S ribosomal RNA gene, partial sequence	0	TRUE	0.98	1751	1	1751	2	1751	542.965	DNA	Macrotrachela papillosa
NODE_26_length_105355_cov_14.842664	28S_rRNA	1-2007(-)	14.8427	39.51	105355	0.9093	2006	183	1824	OY754499	1274662	Eukaryota	Chlorophyta	Trebouxiophyceae			Coccomyxa	Coccomyxa viridis	3648	0.456	0.963	0.963	2998.23	Coccomyxa viridis genome assembly, organelle: plastid	0	TRUE	0.936	153739	155562	1824	2	1824	566.002	DNA	Coccomyxa viridis
NODE_76617_length_1887_cov_122.419337	28S_rRNA	0-1887(+)	122.419	384.3	1887	1	1887	1	1893	AB550779	39412	Eukaryota	Ascomycota	Eurotiomycetes	Chaetothyriales	Herpotrichiellaceae	Phialophora	Phialophora verrucosa	3770	0.503	0.94	0.94	2850.5	Phialophora verrucosa genes for ITS1, 5.8S rRNA, ITS2 and large subunit rRNA, partial and complete sequence, strain: IFM 51934	0	TRUE	0.97	2495	613	1887	2	1883	585.242	DNA	Phialophora verrucosa
NODE_73976_length_1936_cov_4.160839	28S_rRNA	0-1821(-)	4.16084	11.77	1936	1	1821	1	1824	XR_008689848	2943436	Eukaryota	Tardigrada	Eutardigrada	Parachela	Macrobiotidae	Paramacrobiotus	Paramacrobiotus metropolitanus	3623	0.545	0.943	0.943	2769.25	PREDICTED: Paramacrobiotus metropolitanus large subunit ribosomal RNA (LOC129584171), rRNA	0	TRUE	0.971	2606	805	1821	2	1802	560.021	DNA	PREDICTED: Paramacrobiotus metropolitanus
NODE_73976_length_1936_cov_4.160839	28S_rRNA	0-1821(-)	4.16084	11.77	1936	1	1821	1	1824	XR_008692103	2943436	Eukaryota	Tardigrada	Eutardigrada	Parachela	Macrobiotidae	Paramacrobiotus	Paramacrobiotus metropolitanus	3622	0.545	0.942	0.942	2763.71	PREDICTED: Paramacrobiotus metropolitanus large subunit ribosomal RNA (LOC129600604), rRNA	0	TRUE	0.971	2605	805	1821	2	1801	559.732	DNA	PREDICTED: Paramacrobiotus metropolitanus
NODE_73976_length_1936_cov_4.160839	28S_rRNA	0-1821(-)	4.16084	11.77	1936	1	1821	1	1824	XR_008692101	2943436	Eukaryota	Tardigrada	Eutardigrada	Parachela	Macrobiotidae	Paramacrobiotus	Paramacrobiotus metropolitanus	3622	0.545	0.942	0.942	2763.71	PREDICTED: Paramacrobiotus metropolitanus large subunit ribosomal RNA (LOC129600602), rRNA	0	TRUE	0.971	2605	805	1821	2	1801	559.692	DNA	PREDICTED: Paramacrobiotus metropolitanus
NODE_94785_length_1623_cov_14.706339	28S_rRNA	0-1622(+)	14.7063	44.58	1623	1	1622	1	1624	JQ780662	73578	Eukaryota	Ascomycota	Sordariomycetes	Hypocreales	Clavicipitaceae	Metapochonia	Metapochonia bulbillosa	3246	0.523	0.97	0.97	2726.78	Metapochonia bulbillosa isolate 259 large subunit ribosomal RNA gene, partial sequence	0	TRUE	0.985	1857	234	1624	2	1622	504.472	DNA	Metapochonia bulbillosa
NODE_94785_length_1623_cov_14.706339	28S_rRNA	0-1622(+)	14.7063	44.58	1623	1	1622	1	1623	XR_010602356	33203	Eukaryota	Ascomycota	Sordariomycetes	Hypocreales	Ophiocordycipitaceae	Purpureocillium	Purpureocillium lilacinum	3243	0.532	0.968	0.968	2706.46	Purpureocillium lilacinum 28S ribosomal RNA (PLICBS_r0025), rRNA	0	TRUE	0.984	1926	306	1622	2	1621	503.477	DNA	Purpureocillium lilacinum
NODE_94785_length_1623_cov_14.706339	28S_rRNA	0-1622(+)	14.7063	44.58	1623	1	1622	1	1623	KJ443114	33203	Eukaryota	Ascomycota	Sordariomycetes	Hypocreales	Ophiocordycipitaceae	Purpureocillium	Purpureocillium lilacinum	3243	0.532	0.968	0.968	2706.46	Purpureocillium lilacinum strain G406 28S large subunit ribosomal RNA gene, partial sequence	0	TRUE	0.984	1848	228	1622	2	1621	503.477	DNA	Purpureocillium lilacinum
NODE_58557_length_2289_cov_37.338608	28S_rRNA	0-2289(-)	37.3386	150.41	2289	0.595	1379	18	1362	DQ986771	404715	Eukaryota	Ascomycota	Lecanoromycetes		Phlyctidaceae	Phlyctis	Phlyctis argena	2724	0.485	1	1	2516.26	Phlyctis argena isolate AFTOL-ID 1375 28S large subunit ribosomal RNA gene, partial sequence	0	TRUE	0.798	1362	1	1362	2	1362	422.861	DNA	Phlyctis argena
NODE_76617_length_1887_cov_122.419337	28S_rRNA	0-1887(+)	122.419	384.3	1887	1	1887	1	1895	ON329177	232753	Eukaryota	Ascomycota	Lecanoromycetes	Umbilicariales	Elixiaceae	Elixia	Elixia flexella	3774	0.511	0.904	0.904	2483.02	Elixia flexella strain A1 internal transcribed spacer 1, partial sequence; 5.8S ribosomal RNA gene and internal transcribed spacer 2, complete sequence; and large subunit ribosomal RNA gene, partial sequence	0	TRUE	0.952	2417	531	1887	2	1887	586.37	DNA	Elixia flexella
NODE_76617_length_1887_cov_122.419337	28S_rRNA	0-1887(+)	122.419	384.3	1887	1	1887	1	1895	MZ481929	2011904	Eukaryota	Ascomycota	Eurotiomycetes	Sclerococcales	Dactylosporaceae	Dactylospora	Dactylospora sp.	3770	0.476	0.899	0.899	2418.38	Dactylospora sp. voucher G.M. 2016-02-24.4 coll. R.Reuter small subunit ribosomal RNA gene, partial sequence; internal transcribed spacer 1, 5.8S ribosomal RNA gene, and internal transcribed spacer 2, complete sequence; and large subunit ribosomal RNA gene, partial sequence	0	TRUE	0.949	2496	614	1887	2	1883	585.185	DNA	Dactylospora sp.
NODE_42893_length_2864_cov_11.343021	28S_rRNA	272-1424(-)	11.343	35.8	2864	1	1152	1	1155	AP022610	212765	Bacteria	Actinomycetota	Actinomycetes	Mycobacteriales	Mycobacteriaceae	Mycolicibacterium	Mycolicibacterium madagascariense	2303	0.573	0.983	0.983	2015.82	Mycolicibacterium madagascariense JCM 13574 DNA, nearly complete genome	0	TRUE	0.991	4247538	4248688	1152	2	1151	358.407	DNA	Mycolicibacterium madagascariense
NODE_42893_length_2864_cov_11.343021	28S_rRNA	272-1424(-)	11.343	35.8	2864	1	1152	1	1155	AP022610	212765	Bacteria	Actinomycetota	Actinomycetes	Mycobacteriales	Mycobacteriaceae	Mycolicibacterium	Mycolicibacterium madagascariense	2301	0.572	0.981	0.981	2002.89	Mycolicibacterium madagascariense JCM 13574 DNA, nearly complete genome	0	TRUE	0.99	3429380	3430528	1152	2	1149	357.748	DNA	Mycolicibacterium madagascariense
NODE_114681_length_1420_cov_2.541325	18S_rRNA	280-1419(-)	2.54133	14.65	1420	1	1139	1	1140	MN927135	2697318	Eukaryota	Tardigrada	Eutardigrada	Parachela	Macrobiotidae	Macrobiotus	Macrobiotus sp. DNA-DT-19	2279	0.486	0.982	0.982	1993.66	Macrobiotus sp. DNA-DT-19 small subunit ribosomal RNA gene, partial sequence	0	TRUE	0.991	1252	113	1140	2	1139	353.823	DNA	Macrobiotus sp.
NODE_114681_length_1420_cov_2.541325	18S_rRNA	280-1419(-)	2.54133	14.65	1420	1	1139	1	1140	HM187580	798217	Eukaryota	Tardigrada	Eutardigrada	Parachela	Macrobiotidae	Macrobiotus	Macrobiotus polonicus	2279	0.49	0.981	0.981	1982.58	Macrobiotus polonicus 18S ribosomal RNA gene, partial sequence	0	TRUE	0.99	1290	151	1140	2	1139	353.881	DNA	Macrobiotus polonicus
NODE_34267_length_3365_cov_38.334246	28S_rRNA	916-3365(+)	38.3342	135.1	3365	0.548	2449	1108	1345	GU214666	2059853	Eukaryota	Ascomycota	Dothideomycetes	Mycosphaerellales	Mycosphaerellaceae	Graminopassalora	Graminopassalora graminis	2681	0.52	0.929	0.929	1949.34	Graminopassalora graminis culture CBS:113303 strain CBS 113303 18S ribosomal RNA gene, internal transcribed spacer 1, 5.8S ribosomal RNA gene, and internal transcribed spacer 2, complete sequence; and 28S ribosomal RNA gene, partial sequence	0	TRUE	0.739	4116	2778	1342	2	1339	415.95	DNA	Graminopassalora graminis
NODE_34267_length_3365_cov_38.334246	28S_rRNA	916-3365(+)	38.3342	135.1	3365	0.548	2449	1108	1343	GU214496	1351947	Eukaryota	Ascomycota	Dothideomycetes	Mycosphaerellales	Mycosphaerellaceae	Sphaerulina	Sphaerulina quercicola	2681	0.52	0.929	0.929	1949.34	Sphaerulina quercicola strain CBS 663.94 28S large subunit ribosomal RNA gene, partial sequence	0	TRUE	0.739	1935	597	1342	2	1339	416.052	DNA	Sphaerulina quercicola
NODE_34267_length_3365_cov_38.334246	28S_rRNA	916-3365(+)	38.3342	135.1	3365	0.548	2449	1108	1343	GU214449	706140	Eukaryota	Ascomycota	Dothideomycetes	Mycosphaerellales	Mycosphaerellaceae	Mycosphaerella	Mycosphaerella sp. CBS 111166	2681	0.521	0.929	0.929	1949.34	Mycosphaerella sp. CBS 111166 strain CPC 1224 28S large subunit ribosomal RNA gene, partial sequence	0	TRUE	0.739	1933	595	1342	2	1339	415.882	DNA	Mycosphaerella sp.
NODE_114681_length_1420_cov_2.541325	18S_rRNA	280-1419(-)	2.54133	14.65	1420	1	1139	1	1140	OR398024	3066123	Eukaryota	Tardigrada	Eutardigrada	Parachela	Macrobiotidae	Xerobiotus	Xerobiotus arenosum	2279	0.492	0.973	0.973	1932.72	Xerobiotus arenosum isolate C4411_V4 small subunit ribosomal RNA gene, partial sequence	0	TRUE	0.986	1228	89	1140	2	1139	353.891	DNA	Xerobiotus arenosum
NODE_45122_length_2759_cov_44.168158	28S_rRNA	1331-2491(+)	44.1682	116.44	2759	1	1160	1	1162	AP028461	512349	Bacteria	Actinomycetota	Actinomycetes	Micromonosporales	Micromonosporaceae	Actinoplanes	Actinoplanes sichuanensis	2320	0.574	0.961	0.961	1893.94	Actinoplanes sichuanensis 03-723 DNA, complete genome	0	TRUE	0.981	9324519	9325678	1160	2	1160	361.358	DNA	Actinoplanes sichuanensis
NODE_45122_length_2759_cov_44.168158	28S_rRNA	1331-2491(+)	44.1682	116.44	2759	1	1160	1	1162	AP028461	512349	Bacteria	Actinomycetota	Actinomycetes	Micromonosporales	Micromonosporaceae	Actinoplanes	Actinoplanes sichuanensis	2320	0.575	0.961	0.961	1893.94	Actinoplanes sichuanensis 03-723 DNA, complete genome	0	TRUE	0.981	9026656	9027815	1160	2	1160	361.374	DNA	Actinoplanes sichuanensis
NODE_45122_length_2759_cov_44.168158	28S_rRNA	1331-2491(+)	44.1682	116.44	2759	1	1160	1	1162	AP028461	512349	Bacteria	Actinomycetota	Actinomycetes	Micromonosporales	Micromonosporaceae	Actinoplanes	Actinoplanes sichuanensis	2320	0.574	0.961	0.961	1893.94	Actinoplanes sichuanensis 03-723 DNA, complete genome	0	TRUE	0.981	8257308	8258467	1160	2	1160	361.358	DNA	Actinoplanes sichuanensis
NODE_22844_length_4487_cov_6.630159	28S_rRNA	1489-2530(+)	6.63016	16.9	4487	1	1041	1	1041	LT629740	652787	Bacteria	Bacteroidota	Sphingobacteriia	Sphingobacteriales	Sphingobacteriaceae	Mucilaginibacter	Mucilaginibacter mallensis	2082	0.485	0.994	0.994	1890.24	Mucilaginibacter mallensis strain MP1X4 genome assembly, chromosome: I	0	TRUE	0.997	5237027	5238067	1041	2	1041	323.943	DNA	Mucilaginibacter mallensis
NODE_22844_length_4487_cov_6.630159	28S_rRNA	1489-2530(+)	6.63016	16.9	4487	1	1041	1	1041	LT629740	652787	Bacteria	Bacteroidota	Sphingobacteriia	Sphingobacteriales	Sphingobacteriaceae	Mucilaginibacter	Mucilaginibacter mallensis	2082	0.485	0.994	0.994	1890.24	Mucilaginibacter mallensis strain MP1X4 genome assembly, chromosome: I	0	TRUE	0.997	4558444	4559484	1041	2	1041	323.943	DNA	Mucilaginibacter mallensis
NODE_42893_length_2864_cov_11.343021	28S_rRNA	272-1424(-)	11.343	35.8	2864	1	1152	1	1157	AP027291	3023370	Bacteria	Actinomycetota	Actinomycetes	Mycobacteriales	Mycobacteriaceae	Mycolicibacterium	Mycolicibacterium sp. TUM20985	2303	0.574	0.96	0.96	1871.78	Mycolicibacterium sp. TUM20985 DNA, complete genome	0	TRUE	0.98	1544961	1543811	1152	2	1151	358.336	DNA	Mycolicibacterium sp.
NODE_27146_length_3975_cov_9.344279	28S_rRNA	894-1918(-)	9.34428	45.04	3975	1	1024	1	1024	CP037913	1523415	Bacteria	Pseudomonadota	Alphaproteobacteria	Sphingomonadales	Sphingomonadaceae	Sphingomonas	Sphingomonas sp. AAP5	2048	0.553	0.992	0.992	1847.77	Sphingomonas sp. AAP5 chromosome, complete genome	0	TRUE	0.996	3709590	3708567	1024	2	1024	318.039	DNA	Sphingomonas sp.
NODE_27146_length_3975_cov_9.344279	28S_rRNA	894-1918(-)	9.34428	45.04	3975	1	1024	1	1024	CP037913	1523415	Bacteria	Pseudomonadota	Alphaproteobacteria	Sphingomonadales	Sphingomonadaceae	Sphingomonas	Sphingomonas sp. AAP5	2048	0.553	0.992	0.992	1847.77	Sphingomonas sp. AAP5 chromosome, complete genome	0	TRUE	0.996	3113986	3115009	1024	2	1024	318.039	DNA	Sphingomonas sp.
NODE_27146_length_3975_cov_9.344279	28S_rRNA	894-1918(-)	9.34428	45.04	3975	1	1024	1	1024	CP037913	1523415	Bacteria	Pseudomonadota	Alphaproteobacteria	Sphingomonadales	Sphingomonadaceae	Sphingomonas	Sphingomonas sp. AAP5	2048	0.553	0.992	0.992	1847.77	Sphingomonas sp. AAP5 chromosome, complete genome	0	TRUE	0.996	910751	909728	1024	2	1024	318.039	DNA	Sphingomonas sp.
NODE_16510_length_5586_cov_67.740243	28S_rRNA	449-1450(-)	67.7402	174.12	5586	1	1001	1	1001	CP014505	1795874	Bacteria	Pseudomonadota	Betaproteobacteria	Burkholderiales	Burkholderiaceae	Burkholderia	Burkholderia sp. PAMC 28687	2002	0.533	0.999	0.999	1844.08	Burkholderia sp. PAMC 28687 chromosome 1, complete sequence	0	TRUE	0.9995	2127828	2128828	1001	2	1001	310.97	DNA	Burkholderia sp.
NODE_16510_length_5586_cov_67.740243	28S_rRNA	449-1450(-)	67.7402	174.12	5586	1	1001	1	1001	CP014306	1795043	Bacteria	Pseudomonadota	Betaproteobacteria	Burkholderiales	Burkholderiaceae	Burkholderia	Burkholderia sp. PAMC 26561	2002	0.533	0.999	0.999	1844.08	Burkholderia sp. PAMC 26561 chromosome 1, complete sequence	0	TRUE	0.9995	784630	785630	1001	2	1001	310.97	DNA	Burkholderia sp.
NODE_16510_length_5586_cov_67.740243	28S_rRNA	449-1450(-)	67.7402	174.12	5586	1	1001	1	1001	CP014306	1795043	Bacteria	Pseudomonadota	Betaproteobacteria	Burkholderiales	Burkholderiaceae	Burkholderia	Burkholderia sp. PAMC 26561	2002	0.533	0.999	0.999	1844.08	Burkholderia sp. PAMC 26561 chromosome 1, complete sequence	0	TRUE	0.9995	18092	19092	1001	2	1001	310.97	DNA	Burkholderia sp.
NODE_22844_length_4487_cov_6.630159	28S_rRNA	2570-3569(+)	6.63016	16.9	4487	1	999	1	999	LT629740	652787	Bacteria	Bacteroidota	Sphingobacteriia	Sphingobacteriales	Sphingobacteriaceae	Mucilaginibacter	Mucilaginibacter mallensis	1998	0.518	0.996	0.996	1823.76	Mucilaginibacter mallensis strain MP1X4 genome assembly, chromosome: I	0	TRUE	0.998	5235990	5236988	999	2	999	310.53	DNA	Mucilaginibacter mallensis
NODE_22844_length_4487_cov_6.630159	28S_rRNA	2570-3569(+)	6.63016	16.9	4487	1	999	1	999	LT629740	652787	Bacteria	Bacteroidota	Sphingobacteriia	Sphingobacteriales	Sphingobacteriaceae	Mucilaginibacter	Mucilaginibacter mallensis	1998	0.518	0.996	0.996	1823.76	Mucilaginibacter mallensis strain MP1X4 genome assembly, chromosome: I	0	TRUE	0.998	4557407	4558405	999	2	999	310.53	DNA	Mucilaginibacter mallensis
NODE_8237_length_8526_cov_45.965676	18S_rRNA	6066-7237(-)	45.9657	145.96	8526	0.8318	1171	198	974	DQ986725	404715	Eukaryota	Ascomycota	Lecanoromycetes		Phlyctidaceae	Phlyctis	Phlyctis argena	1948	0.455	1	1	1799.76	Phlyctis argena isolate AFTOL 1375 18S small subunit ribosomal RNA gene, partial sequence	0	TRUE	0.916	974	1	974	2	974	301.752	DNA	Phlyctis argena
NODE_58557_length_2289_cov_37.338608	28S_rRNA	0-2289(-)	37.3386	150.41	2289	0.581	2289	960	1338	KU306736	286319	Eukaryota	Ascomycota	Lecanoromycetes	Lecanorales	Parmeliaceae	Flavoparmelia	Flavoparmelia baltimorensis	2661	0.513	0.911	0.911	1797.91	Flavoparmelia baltimorensis voucher NCK 00002 external transcribed spacer, partial sequence; and 18S ribosomal RNA gene, internal transcribed spacer 1, 5.8S ribosomal RNA gene, internal transcribed spacer 2, and 28S ribosomal RNA gene, complete sequence	0	TRUE	0.746	6754	5424	1331	2	1330	413.258	DNA	Flavoparmelia baltimorensis
NODE_22844_length_4487_cov_6.630159	28S_rRNA	2570-3569(+)	6.63016	16.9	4487	1	999	1	1001	CP117883	3025671	Bacteria	Bacteroidota	Sphingobacteriia	Sphingobacteriales	Sphingobacteriaceae	Mucilaginibacter	Mucilaginibacter sp. KACC 22773	1998	0.52	0.984	0.984	1757.28	Mucilaginibacter sp. KACC 22773 chromosome, complete genome	0	TRUE	0.992	4224600	4225598	999	2	999	310.58	DNA	Mucilaginibacter sp.
NODE_22844_length_4487_cov_6.630159	28S_rRNA	1489-2530(+)	6.63016	16.9	4487	1	1041	1	1041	OY730227	797541	Bacteria	Bacteroidota	Sphingobacteriia	Sphingobacteriales	Sphingobacteriaceae	Mucilaginibacter	uncultured Mucilaginibacter sp.	2082	0.484	0.965	0.965	1724.04	MAG: uncultured Mucilaginibacter sp. isolate 887934ba-d43b-4a6d-ab0d-49676e43cb6d genome assembly, chromosome: 1	0	TRUE	0.983	1101092	1102132	1041	2	1041	323.945	DNA	MAG: uncultured
NODE_8237_length_8526_cov_45.965676	28S_rRNA	2738-3856(-)	45.9657	145.96	8526	0.9973	1118	4	1124	MZ545404	1933446	Eukaryota	Ascomycota	Dothideomycetes	Mycosphaerellales	Teratosphaeriaceae	Teratosphaeria	Teratosphaeria sp.	2230	0.529	0.941	0.941	1694.5	Teratosphaeria sp. isolate CaFl18 small subunit ribosomal RNA gene, partial sequence; internal transcribed spacer 1, 5.8S ribosomal RNA gene, and internal transcribed spacer 2, complete sequence; and large subunit ribosomal RNA gene, partial sequence	0	TRUE	0.969	1435	321	1115	2	1115	345.899	DNA	Teratosphaeria sp.
NODE_60577_length_2232_cov_67.907657	28S_rRNA	299-1325(+)	67.9077	227.95	2232	1	1026	1	1033	CP121195	3035702	Bacteria	Acidobacteriota	Terriglobia	Terriglobales	Acidobacteriaceae	Edaphobacter	Edaphobacter paludis	2059	0.5	0.963	0.963	1690.8	Edaphobacter paludis strain DSM 109920 chromosome, complete genome	0	TRUE	0.982	656179	655147	1033	2	1026	321.265	DNA	Edaphobacter paludis
NODE_60577_length_2232_cov_67.907657	28S_rRNA	299-1325(+)	67.9077	227.95	2232	1	1026	1	1033	CP121194	3035702	Bacteria	Acidobacteriota	Terriglobia	Terriglobales	Acidobacteriaceae	Edaphobacter	Edaphobacter paludis	2059	0.5	0.963	0.963	1690.8	Edaphobacter paludis strain DSM 109919 chromosome, complete genome	0	TRUE	0.982	662768	661736	1033	2	1026	321.265	DNA	Edaphobacter paludis
NODE_60577_length_2232_cov_67.907657	28S_rRNA	299-1325(+)	67.9077	227.95	2232	1	1026	1	1033	NR_076839	940615	Bacteria	Acidobacteriota	Terriglobia	Terriglobales	Acidobacteriaceae	Granulicella	Granulicella tundricola	2059	0.502	0.961	0.961	1679.72	Granulicella tundricola strain MP5ACTX9 23S ribosomal RNA gene, complete sequence	0	TRUE	0.981	1769	737	1033	2	1026	321.31	DNA	Granulicella tundricola
NODE_51405_length_2510_cov_4.531032	28S_rRNA	263-1299(-)	4.53103	20.87	2510	1	1036	1	1037	CP097127	2937800	Bacteria	Actinomycetota	Thermoleophilia	Solirubrobacterales	Conexibacteraceae	Conexibacter	Conexibacter sp. S30A1	2073	0.564	0.949	0.949	1620.63	Conexibacter sp. S30A1 chromosome, complete genome	0	TRUE	0.974	806036	805000	1037	2	1036	322.466	DNA	Conexibacter sp.
NODE_16510_length_5586_cov_67.740243	18S_rRNA	3841-4712(-)	67.7402	174.12	5586	1	871	1	871	CP049157	2705548	Bacteria	Pseudomonadota	Betaproteobacteria	Burkholderiales	Burkholderiaceae	Caballeronia	Caballeronia sp. SBC1	1742	0.542	1	1	1609.55	Caballeronia sp. SBC1 plasmid pSBC1_1, complete sequence	0	TRUE	1	1716007	1715137	871	2	871	270.695	DNA	Caballeronia sp.
NODE_16510_length_5586_cov_67.740243	18S_rRNA	3841-4712(-)	67.7402	174.12	5586	1	871	1	871	CP049156	2705548	Bacteria	Pseudomonadota	Betaproteobacteria	Burkholderiales	Burkholderiaceae	Caballeronia	Caballeronia sp. SBC1	1742	0.542	1	1	1609.55	Caballeronia sp. SBC1 chromosome, complete genome	0	TRUE	1	3453782	3454652	871	2	871	270.695	DNA	Caballeronia sp.
NODE_16510_length_5586_cov_67.740243	18S_rRNA	3841-4712(-)	67.7402	174.12	5586	1	871	1	871	CP049156	2705548	Bacteria	Pseudomonadota	Betaproteobacteria	Burkholderiales	Burkholderiaceae	Caballeronia	Caballeronia sp. SBC1	1742	0.542	1	1	1609.55	Caballeronia sp. SBC1 chromosome, complete genome	0	TRUE	1	2527934	2528804	871	2	871	270.695	DNA	Caballeronia sp.
NODE_26_length_105355_cov_14.842664	28S_rRNA	2040-3118(-)	14.8427	39.51	105355	0.9981	1076	1	1082	NC_025548	381761	Eukaryota	Chlorophyta	Trebouxiophyceae			Elliptochloris	Elliptochloris bilobata	2148	0.534	0.934	0.934	1591.09	Elliptochloris bilobata culture-collection CAUP<CZH>:H7103 chloroplast, complete genome	0	TRUE	0.966	3627	2556	1076	2	1072	333.654	DNA	Elliptochloris bilobata
NODE_96553_length_1602_cov_72.146885	18S_rRNA	377-1254(-)	72.1469	298.65	1602	1	877	1	879	JN023352	77133	Bacteria						uncultured bacterium	1756	0.546	0.993	0.993	1589.24	Uncultured bacterium clone lmu-b57 16S ribosomal RNA gene, partial sequence	0	TRUE	0.997	1449	571	879	2	877	272.928	DNA	Uncultured bacterium
NODE_96553_length_1602_cov_72.146885	18S_rRNA	377-1254(-)	72.1469	298.65	1602	1	877	1	879	JN023205	77133	Bacteria						uncultured bacterium	1756	0.546	0.993	0.993	1589.24	Uncultured bacterium clone lmu-b48 16S ribosomal RNA gene, partial sequence	0	TRUE	0.997	1449	571	879	2	877	272.928	DNA	Uncultured bacterium
NODE_96553_length_1602_cov_72.146885	18S_rRNA	377-1254(-)	72.1469	298.65	1602	0.9977	877	3	875	OZ196157	1241325	Bacteria	Acidobacteriota	Terriglobia	Terriglobales	Acidobacteriaceae	Granulicella	uncultured Granulicella sp.	1750	0.542	0.993	0.993	1583.7	MAG: uncultured Granulicella sp. isolate 532c3363-cb9a-4ff4-a964-62ae8f4e4543 genome assembly, chromosome: 1	0	TRUE	0.995	1017172	1016298	875	2	875	271.749	DNA	MAG: uncultured
NODE_13096_length_6496_cov_77.071974	28S_rRNA	0-5063(-)	77.072	246.83	6496	0.2907	2813	1342	1493	HE610126	33092	Eukaryota	Chlorophyta	Trebouxiophyceae	Prasiolales	Koliellaceae	Koliella	Koliella longiseta	2958	0.52	0.86	0.86	1574.47	Koliella longiseta 18S rRNA gene (partial), 5.8S rRNA gene, 28S rRNA gene (partial), ITS1 and ITS2, strain SAG 470-1	0	TRUE	0.575	5089	3604	1486	2	1472	461.785	DNA	Koliella longiseta
NODE_13096_length_6496_cov_77.071974	28S_rRNA	0-5063(-)	77.072	246.83	6496	0.3221	2813	1183	1650	HE610120	1108793	Eukaryota	Chlorophyta	Ulvophyceae	Oltmannsiellopsidales	Oltmannsiellopsidaceae	Oltmannsiellopsis	Oltmannsiellopsis sp. CCMP1240	3251	0.514	0.843	0.843	1567.08	Oltmannsiellopsis sp. CCMP1240 18S rRNA gene (partial), 5.8S rRNA gene, 28S rRNA gene (partial), ITS1 and ITS2, strain CCMP1240	0	TRUE	0.583	4551	2932	1631	2	1620	503.294	DNA	Oltmannsiellopsis sp.
NODE_230161_length_872_cov_751.157233	18S_rRNA	4-871(+)	751.157	1703.8	872	0.9792	867	19	849	KP081319	1229086	Eukaryota	Chlorophyta	Trebouxiophyceae				uncultured Apatococcus	1698	0.502	0.999	0.999	1563.39	Uncultured Apatococcus clone AEW7R_K37 18S ribosomal RNA gene, partial sequence	0	TRUE	0.989	849	1	849	2	849	263.319	DNA	Uncultured Apatococcus
NODE_49416_length_2583_cov_5.991620	18S_rRNA	1579-2457(+)	5.99162	62.42	2583	1	878	1	878	NR_074830	191495	Bacteria	Actinomycetota	Thermoleophilia	Solirubrobacterales	Conexibacteraceae	Conexibacter	Conexibacter woesei	1756	0.589	0.987	0.987	1561.54	Conexibacter woesei strain DSM 14684 16S ribosomal RNA, partial sequence	0	TRUE	0.994	1533	656	878	2	878	272.893	DNA	Conexibacter woesei
NODE_49416_length_2583_cov_5.991620	18S_rRNA	1579-2457(+)	5.99162	62.42	2583	1	878	1	878	CP001854	469383	Bacteria	Actinomycetota	Thermoleophilia	Solirubrobacterales	Conexibacteraceae	Conexibacter	Conexibacter woesei	1756	0.589	0.987	0.987	1561.54	Conexibacter woesei DSM 14684 chromosome, complete genome	0	TRUE	0.994	3764585	3765462	878	2	878	272.893	DNA	Conexibacter woesei
NODE_4_length_215244_cov_9.551404	18S_rRNA	95567-96428(+)	9.5514	58.4	215244	1	861	1	861	FJ625355	77133	Bacteria						uncultured bacterium	1722	0.544	0.993	0.993	1557.85	Uncultured bacterium clone HF_NC_16 16S ribosomal RNA gene gene, partial sequence	0	TRUE	0.997	1513	653	861	2	861	267.353	DNA	Uncultured bacterium
NODE_49416_length_2583_cov_5.991620	18S_rRNA	1579-2457(+)	5.99162	62.42	2583	1	878	1	878	KT905489	77133	Bacteria						uncultured bacterium	1756	0.588	0.986	0.986	1556	Uncultured bacterium clone BS-53 16S ribosomal RNA gene, partial sequence	0	TRUE	0.993	1532	655	878	2	878	272.877	DNA	Uncultured bacterium
NODE_51405_length_2510_cov_4.531032	28S_rRNA	263-1299(-)	4.53103	20.87	2510	1	1036	1	1037	CP097128	2937801	Bacteria	Actinomycetota	Thermoleophilia	Solirubrobacterales	Conexibacteraceae	Conexibacter	Conexibacter sp. DBS9H8	2072	0.569	0.937	0.937	1554.15	Conexibacter sp. DBS9H8 chromosome, complete genome	0	TRUE	0.969	2505634	2506669	1036	2	1036	322.15	DNA	Conexibacter sp.
NODE_230161_length_872_cov_751.157233	18S_rRNA	4-871(+)	751.157	1703.8	872	0.9965	867	4	866	MG493357	167235	Eukaryota	Chlorophyta	Trebouxiophyceae				uncultured Trebouxiophyceae	1730	0.5	0.988	0.988	1543.07	Uncultured Trebouxiophyceae clone LSY2038 18S ribosomal RNA gene, partial sequence	0	TRUE	0.992	879	14	866	2	864	268.581	DNA	Uncultured Trebouxiophyceae
NODE_230161_length_872_cov_751.157233	18S_rRNA	4-871(+)	751.157	1703.8	872	0.9965	867	4	866	MG493356	167235	Eukaryota	Chlorophyta	Trebouxiophyceae				uncultured Trebouxiophyceae	1730	0.5	0.988	0.988	1543.07	Uncultured Trebouxiophyceae clone LSY2037 18S ribosomal RNA gene, partial sequence	0	TRUE	0.992	876	11	866	2	864	268.581	DNA	Uncultured Trebouxiophyceae
NODE_13096_length_6496_cov_77.071974	28S_rRNA	0-5063(-)	77.072	246.83	6496	0.2826	2516	1086	1449	GQ144689	361427	Eukaryota	Cercozoa	Imbricatea	Thaumatomonadida	Thaumatomastigidae	Protaspis	Protaspis grandis	2868	0.495	0.861	0.861	1531.99	Protaspis grandis large subunit ribosomal RNA gene, partial sequence	0	TRUE	0.572	2122	686	1437	2	1431	446.592	DNA	Protaspis grandis
NODE_4_length_215244_cov_9.551404	18S_rRNA	95567-96428(+)	9.5514	58.4	215244	0.9756	840	1	840	JF833853	156588	Bacteria	Verrucomicrobiota					uncultured Verrucomicrobiota bacterium	1680	0.536	0.995	0.995	1530.15	Uncultured Verrucomicrobia bacterium clone E23 16S ribosomal RNA gene, partial sequence	0	TRUE	0.985	1491	652	840	2	840	260.808	DNA	Uncultured Verrucomicrobia
NODE_148330_length_1186_cov_115.497746	18S_rRNA	10-887(-)	115.498	286	1186	0.9692	850	1	850	AB637338	77133	Bacteria						uncultured bacterium	1699	0.521	0.991	0.991	1524.61	Uncultured bacterium gene for 16S rRNA, partial sequence, clone: 12TCLN412	0	TRUE	0.98	1463	615	850	2	849	263.746	DNA	Uncultured bacterium
NODE_36839_length_3192_cov_4.630819	18S_rRNA	2072-2903(+)	4.63082	15.72	3192	1	831	1	831	PQ453000	1882438	Bacteria	Bacteroidota	Sphingobacteriia	Sphingobacteriales	Sphingobacteriaceae	Mucilaginibacter	Mucilaginibacter sp.	1662	0.523	0.995	0.995	1513.53	Mucilaginibacter sp. strain X5P1 16S ribosomal RNA gene, partial sequence	0	TRUE	0.998	1491	661	831	2	831	258.091	DNA	Mucilaginibacter sp.
NODE_36839_length_3192_cov_4.630819	18S_rRNA	2072-2903(+)	4.63082	15.72	3192	1	831	1	831	PQ452955	1882438	Bacteria	Bacteroidota	Sphingobacteriia	Sphingobacteriales	Sphingobacteriaceae	Mucilaginibacter	Mucilaginibacter sp.	1662	0.523	0.995	0.995	1513.53	Mucilaginibacter sp. strain E4BP6 16S ribosomal RNA gene, partial sequence	0	TRUE	0.998	1491	661	831	2	831	258.091	DNA	Mucilaginibacter sp.
NODE_36839_length_3192_cov_4.630819	18S_rRNA	2072-2903(+)	4.63082	15.72	3192	0.9988	830	1	830	EU861935	164851	Bacteria						uncultured soil bacterium	1660	0.524	0.995	0.995	1511.68	Uncultured soil bacterium clone bac2nit12 16S ribosomal RNA gene, partial sequence	0	TRUE	0.997	1486	657	830	2	830	257.796	DNA	Uncultured soil
NODE_95039_length_1620_cov_354.605314	28S_rRNA	0-1614(+)	354.605	854.6	1620	0.6351	1611	587	1025	AC277064	574566	Eukaryota	Chlorophyta	Trebouxiophyceae			Coccomyxa	Coccomyxa subellipsoidea	2048	0.543	0.933	0.933	1509.83	Coccomyxa subellipsoidea C-169 clone FAHX137-B20, complete sequence	0	TRUE	0.784	1022	2044	1025	2	1023	317.838	DNA	Coccomyxa subellipsoidea
NODE_95039_length_1620_cov_354.605314	28S_rRNA	0-1614(+)	354.605	854.6	1620	0.6444	1605	566	1040	AC277041	574566	Eukaryota	Chlorophyta	Trebouxiophyceae			Coccomyxa	Coccomyxa subellipsoidea	2078	0.545	0.929	0.929	1509.83	Coccomyxa subellipsoidea C-169 clone FAHX05-A01, complete sequence	0	TRUE	0.787	38516	37479	1040	2	1038	322.379	DNA	Coccomyxa subellipsoidea
NODE_4_length_215244_cov_9.551404	18S_rRNA	95567-96428(+)	9.5514	58.4	215244	0.9686	834	1	834	EU680463	77133	Bacteria						uncultured bacterium	1668	0.537	0.993	0.993	1507.99	Uncultured bacterium clone S15-3 16S ribosomal RNA gene, partial sequence	0	TRUE	0.981	1485	652	834	2	834	258.986	DNA	Uncultured bacterium
NODE_109294_length_1469_cov_83.808908	18S_rRNA	640-1469(-)	83.8089	336.39	1469	1	829	1	829	KX822542	1934175	Eukaryota	Ascomycota	Eurotiomycetes	Chaetothyriales			Chaetothyriales sp. MMO9	1658	0.501	0.994	0.994	1504.29	Chaetothyriales sp. MMO9 strain CBS 128959 18S ribosomal RNA gene, partial sequence; internal transcribed spacer 1, 5.8S ribosomal RNA gene, and internal transcribed spacer 2, complete sequence; and 28S ribosomal RNA gene, partial sequence	0	TRUE	0.997	1627	799	829	2	829	257.123	DNA	Chaetothyriales sp.
NODE_40304_length_2993_cov_20.428669	28S_rRNA	181-1225(-)	20.4287	78.91	2993	0.999	1043	1	1047	AP025739	2219043	Bacteria	Armatimonadota	Armatimonadia	Capsulimonadales	Capsulimonadaceae	Capsulimonas	Capsulimonas corticalis	2086	0.524	0.926	0.926	1500.6	Capsulimonas corticalis AX-7 DNA, complete genome	0	TRUE	0.963	4766499	4765457	1043	2	1043	324.628	DNA	Capsulimonas corticalis
NODE_40304_length_2993_cov_20.428669	28S_rRNA	181-1225(-)	20.4287	78.91	2993	0.999	1043	1	1047	AP025739	2219043	Bacteria	Armatimonadota	Armatimonadia	Capsulimonadales	Capsulimonadaceae	Capsulimonas	Capsulimonas corticalis	2086	0.524	0.926	0.926	1500.6	Capsulimonas corticalis AX-7 DNA, complete genome	0	TRUE	0.963	1551091	1552133	1043	2	1043	324.628	DNA	Capsulimonas corticalis
NODE_40304_length_2993_cov_20.428669	28S_rRNA	181-1225(-)	20.4287	78.91	2993	0.999	1043	1	1047	AP025739	2219043	Bacteria	Armatimonadota	Armatimonadia	Capsulimonadales	Capsulimonadaceae	Capsulimonas	Capsulimonas corticalis	2086	0.524	0.926	0.926	1500.6	Capsulimonas corticalis AX-7 DNA, complete genome	0	TRUE	0.963	593777	594819	1043	2	1043	324.628	DNA	Capsulimonas corticalis
NODE_109294_length_1469_cov_83.808908	18S_rRNA	640-1469(-)	83.8089	336.39	1469	1	829	1	829	KX822476	1934142	Eukaryota	Ascomycota	Eurotiomycetes	Chaetothyriales			Chaetothyriales sp. Cecr4	1658	0.497	0.993	0.993	1498.75	Chaetothyriales sp. Cecr4 18S ribosomal RNA gene, partial sequence; internal transcribed spacer 1, 5.8S ribosomal RNA gene, and internal transcribed spacer 2, complete sequence; and 28S ribosomal RNA gene, partial sequence	0	TRUE	0.996	1638	810	829	2	829	257.217	DNA	Chaetothyriales sp.
NODE_95039_length_1620_cov_354.605314	28S_rRNA	0-1614(+)	354.605	854.6	1620	0.6307	1605	588	1018	MK694759	2315456	Eukaryota	Chlorophyta	Trebouxiophyceae			Coccomyxa	Coccomyxa sp. Obi	2034	0.543	0.932	0.932	1496.91	Coccomyxa sp. Obi small subunit ribosomal RNA gene, partial sequence; internal transcribed spacer 1, 5.8S ribosomal RNA gene, and internal transcribed spacer 2, complete sequence; and large subunit ribosomal RNA gene, partial sequence	0	TRUE	0.781	4384	3369	1018	2	1016	315.608	DNA	Coccomyxa sp.
NODE_109294_length_1469_cov_83.808908	18S_rRNA	640-1469(-)	83.8089	336.39	1469	1	829	1	829	NG_062074	91920	Eukaryota	Ascomycota	Eurotiomycetes	Chaetothyriales	Herpotrichiellaceae	Exophiala	Exophiala alcalophila	1658	0.503	0.992	0.992	1493.21	Exophiala alcalophila CBS 520.82 18S rRNA gene, partial sequence; from TYPE material	0	TRUE	0.996	1741	913	829	2	829	257.164	DNA	Exophiala alcalophila
NODE_21889_length_4626_cov_9.723456	18S_rRNA	1553-2453(+)	9.72346	74.6	4626	1	900	1	903	NC_025524	1853882	Eukaryota	Chlorophyta	Trebouxiophyceae	Trebouxiales	Trebouxiaceae	Symbiochloris	Symbiochloris handae	1800	0.536	0.965	0.965	1485.83	Symbiochloris handae culture-collection SAG:2150 chloroplast, complete genome	0	TRUE	0.982	270150	269251	900	2	900	279.559	DNA	Symbiochloris handae
NODE_148330_length_1186_cov_115.497746	18S_rRNA	10-887(-)	115.498	286	1186	0.951	834	1	834	AB992146	172788	Eukaryota						uncultured phototrophic eukaryote	1668	0.525	0.988	0.988	1485.83	Uncultured phototrophic eukaryote chloroplast gene for 16S rRNA, partial sequence, clone: PlMs-182	0	TRUE	0.969	1426	593	834	2	834	259.069	DNA	Uncultured phototrophic
NODE_251153_length_819_cov_1.870620	28S_rRNA	0-813(-)	1.87062	4.47	819	1	813	1	815	AY300834	232769	Eukaryota	Ascomycota	Lecanoromycetes	Ostropales	Coenogoniaceae	Coenogonium	Coenogonium pineti	1628	0.538	0.993	0.994	1476.59	Coenogonium pineti 28S ribosomal RNA gene, partial sequence	0	TRUE	0.997	1240	426	815	2	813	252.448	DNA	Coenogonium pineti
NODE_140843_length_1230_cov_8.619254	28S_rRNA	3-1229(-)	8.61925	25.7	1230	1	1226	1	1235	KY687549	175245	Eukaryota						uncultured fungus	2419	0.468	0.889	0.889	1474.75	Uncultured fungus clone GL02249_026_S041 small subunit ribosomal RNA gene, partial sequence; internal transcribed spacer 1, 5.8S ribosomal RNA gene, and internal transcribed spacer 2, complete sequence; and large subunit ribosomal RNA gene, partial sequence	0	TRUE	0.945	1863	671	1226	2	1193	370.172	DNA	Uncultured fungus
NODE_140843_length_1230_cov_8.619254	28S_rRNA	3-1229(-)	8.61925	25.7	1230	1	1226	1	1235	KY687548	175245	Eukaryota						uncultured fungus	2419	0.468	0.889	0.889	1474.75	Uncultured fungus clone GL02249_026_S042 small subunit ribosomal RNA gene, partial sequence; internal transcribed spacer 1, 5.8S ribosomal RNA gene, and internal transcribed spacer 2, complete sequence; and large subunit ribosomal RNA gene, partial sequence	0	TRUE	0.945	2143	951	1226	2	1193	370.172	DNA	Uncultured fungus
NODE_60577_length_2232_cov_67.907657	28S_rRNA	1360-2212(+)	67.9077	227.95	2232	1	852	1	852	CP042596	2602070	Bacteria	Acidobacteriota	Terriglobia	Terriglobales	Acidobacteriaceae	Granulicella	Granulicella sp. WH15	1704	0.525	0.979	0.979	1474.75	Granulicella sp. WH15 chromosome, complete genome	0	TRUE	0.989	400280	399429	852	2	852	264.564	DNA	Granulicella sp.
NODE_140843_length_1230_cov_8.619254	28S_rRNA	3-1229(-)	8.61925	25.7	1230	1	1226	1	1235	KY687550	175245	Eukaryota						uncultured fungus	2418	0.468	0.888	0.888	1469.21	Uncultured fungus clone GL02249_026_S114 small subunit ribosomal RNA gene, partial sequence; internal transcribed spacer 1, 5.8S ribosomal RNA gene, and internal transcribed spacer 2, complete sequence; and large subunit ribosomal RNA gene, partial sequence	0	TRUE	0.944	1862	671	1226	2	1192	369.859	DNA	Uncultured fungus
NODE_3541_length_13075_cov_19.941760	28S_rRNA	8038-9058(+)	19.9418	129.73	13075	0.8294	846	1	846	JQ921011	531392	Eukaryota	Chlorophyta	Trebouxiophyceae	Trebouxiales	Trebouxiaceae	Symbiochloris	Symbiochloris symbiontica	1692	0.511	0.979	0.979	1463.67	Dictyochloropsis symbiontica strain SAG 27.81 23S large subunit ribosomal RNA gene, partial sequence; chloroplast	0	TRUE	0.904	1936	1091	846	2	846	262.907	DNA	Dictyochloropsis symbiontica
NODE_60577_length_2232_cov_67.907657	28S_rRNA	1360-2212(+)	67.9077	227.95	2232	1	852	1	852	OY843601	1241325	Bacteria	Acidobacteriota	Terriglobia	Terriglobales	Acidobacteriaceae	Granulicella	uncultured Granulicella sp.	1704	0.527	0.975	0.975	1458.13	MAG: uncultured Granulicella sp. isolate 3a57bfe8-2853-488f-9965-28f60c9c10ce genome assembly, chromosome: 2	0	TRUE	0.988	1737076	1736225	852	2	852	264.516	DNA	MAG: uncultured
NODE_60577_length_2232_cov_67.907657	28S_rRNA	1360-2212(+)	67.9077	227.95	2232	1	852	1	852	NR_076839	940615	Bacteria	Acidobacteriota	Terriglobia	Terriglobales	Acidobacteriaceae	Granulicella	Granulicella tundricola	1704	0.522	0.975	0.975	1458.13	Granulicella tundricola strain MP5ACTX9 23S ribosomal RNA gene, complete sequence	0	TRUE	0.988	2658	1807	852	2	852	264.514	DNA	Granulicella tundricola
NODE_51405_length_2510_cov_4.531032	28S_rRNA	263-1299(-)	4.53103	20.87	2510	1	1036	1	1036	KF711822	1425163	Bacteria						uncultured bacterium ctg7180000001448	2072	0.564	0.918	0.918	1443.35	Uncultured bacterium ctg7180000001448 genomic sequence	0	TRUE	0.959	3601	2566	1036	2	1036	322.164	DNA	Uncultured bacterium
NODE_8237_length_8526_cov_45.965676	28S_rRNA	2738-3856(-)	45.9657	145.96	8526	0.8479	951	4	961	KC966053	175245	Eukaryota						uncultured fungus	1903	0.525	0.941	0.941	1443.35	Uncultured fungus clone 112_NA12_P32_I8 18S ribosomal RNA gene, partial sequence; internal transcribed spacer 1, 5.8S ribosomal RNA gene, and internal transcribed spacer 2, complete sequence; and 28S ribosomal RNA gene, partial sequence	0	TRUE	0.894	1144	190	955	2	948	295.98	DNA	Uncultured fungus
NODE_4_length_215244_cov_9.551404	28S_rRNA	99072-100082(+)	9.5514	58.4	215244	1	1010	1	1017	LT629781	1882831	Bacteria	Verrucomicrobiota	Verrucomicrobiia	Verrucomicrobiales	Verrucomicrobiaceae	Verrucomicrobium	Verrucomicrobium sp. GAS474	2019	0.521	0.923	0.923	1432.27	Verrucomicrobiaceae bacterium GAS474 genome assembly, chromosome: I	0	TRUE	0.962	3536127	3537135	1010	2	1009	313.242	DNA	Verrucomicrobiaceae bacterium
NODE_140997_length_1229_cov_53.340278	18S_rRNA	14-890(-)	53.3403	219.03	1229	0.976	855	1	856	HQ674912	651290	Bacteria	Planctomycetota	Planctomycetia	Isosphaerales	Isosphaeraceae	Singulisphaera	uncultured Singulisphaera sp.	1711	0.63	0.968	0.968	1430.43	Uncultured Singulisphaera sp. clone MWM2-61 16S ribosomal RNA gene, partial sequence	0	TRUE	0.972	1493	638	856	2	855	265.935	DNA	Uncultured Singulisphaera
NODE_105068_length_1509_cov_97.073324	28S_rRNA	0-881(+)	97.0733	293.92	1509	1	881	1	881	CP085136	2880932	Bacteria	Pseudomonadota	Alphaproteobacteria	Hyphomicrobiales	Lichenihabitantaceae	Lichenihabitans	Lichenihabitans sp. PAMC28606	1762	0.569	0.955	0.955	1406.42	Lichenihabitans sp. PAMC28606 chromosome, complete genome	0	TRUE	0.977	2532836	2533716	881	2	881	273.459	DNA	Lichenihabitans sp.
NODE_105068_length_1509_cov_97.073324	28S_rRNA	0-881(+)	97.0733	293.92	1509	1	881	1	881	CP036515	2528642	Bacteria	Pseudomonadota	Alphaproteobacteria	Hyphomicrobiales	Lichenihabitantaceae	Lichenihabitans	Lichenihabitans psoromatis	1762	0.569	0.955	0.955	1406.42	Lichenihabitans psoromatis strain PAMC 29148 chromosome, complete genome	0	TRUE	0.977	1535111	1534231	881	2	881	273.459	DNA	Lichenihabitans psoromatis
NODE_105068_length_1509_cov_97.073324	28S_rRNA	0-881(+)	97.0733	293.92	1509	1	881	1	881	CP036515	2528642	Bacteria	Pseudomonadota	Alphaproteobacteria	Hyphomicrobiales	Lichenihabitantaceae	Lichenihabitans	Lichenihabitans psoromatis	1762	0.569	0.955	0.955	1406.42	Lichenihabitans psoromatis strain PAMC 29148 chromosome, complete genome	0	TRUE	0.977	1189333	1190213	881	2	881	273.459	DNA	Lichenihabitans psoromatis
NODE_8237_length_8526_cov_45.965676	28S_rRNA	2738-3856(-)	45.9657	145.96	8526	0.8041	902	4	903	JQ761885	1180659	Eukaryota	Ascomycota	Dothideomycetes				Dothideomycetes sp. genotype 602	1796	0.524	0.949	0.949	1404.57	Dothideomycetes sp. genotype 602 isolate NC1474 internal transcribed spacer 1, partial sequence; 5.8S ribosomal RNA gene and internal transcribed spacer 2, complete sequence; and 28S ribosomal RNA gene, partial sequence	0	TRUE	0.877	1047	151	899	2	897	277.91	DNA	Dothideomycetes sp.
NODE_140997_length_1229_cov_53.340278	18S_rRNA	14-890(-)	53.3403	219.03	1229	0.9749	855	2	854	HQ674914	651290	Bacteria	Planctomycetota	Planctomycetia	Isosphaerales	Isosphaeraceae	Singulisphaera	uncultured Singulisphaera sp.	1708	0.616	0.963	0.963	1400.88	Uncultured Singulisphaera sp. clone MWM1-87 16S ribosomal RNA gene, partial sequence	0	TRUE	0.969	1477	624	854	2	854	265.296	DNA	Uncultured Singulisphaera
NODE_27146_length_3975_cov_9.344279	28S_rRNA	2137-2906(-)	9.34428	45.04	3975	1	769	1	769	JX219399	1221573	Bacteria	Pseudomonadota	Alphaproteobacteria	Sphingomonadales	Sphingomonadaceae	Sphingomonas	Sphingomonas sp. SL78	1538	0.533	0.995	0.995	1399.03	Sphingomonas sp. SL78 23S ribosomal RNA gene, partial sequence	0	TRUE	0.997	1289	521	769	2	769	239.342	DNA	Sphingomonas sp.
NODE_27146_length_3975_cov_9.344279	28S_rRNA	2137-2906(-)	9.34428	45.04	3975	1	769	1	769	JX219395	1221574	Bacteria	Pseudomonadota	Alphaproteobacteria	Sphingomonadales	Sphingomonadaceae	Sphingomonas	Sphingomonas sp. SL8	1538	0.533	0.995	0.995	1399.03	Sphingomonas sp. SL8 23S ribosomal RNA gene, partial sequence	0	TRUE	0.997	1277	509	769	2	769	239.342	DNA	Sphingomonas sp.
NODE_27146_length_3975_cov_9.344279	28S_rRNA	2137-2906(-)	9.34428	45.04	3975	1	769	1	769	CP037913	1523415	Bacteria	Pseudomonadota	Alphaproteobacteria	Sphingomonadales	Sphingomonadaceae	Sphingomonas	Sphingomonas sp. AAP5	1538	0.533	0.995	0.995	1399.03	Sphingomonas sp. AAP5 chromosome, complete genome	0	TRUE	0.997	909508	908740	769	2	769	239.342	DNA	Sphingomonas sp.
NODE_454_length_32825_cov_26.691279	28S_rRNA	31963-32822(-)	26.6913	70.31	32825	0.9965	856	1	856	CP126994	3040935	Bacteria	Pseudomonadota	Alphaproteobacteria	Acetobacterales	Acidocellaceae	Acidisoma	Acidisoma cladoniae	1712	0.579	0.96	0.96	1393.49	Acidisoma cladoniae strain PAMC 29798 chromosome, complete genome	0	TRUE	0.978	4409711	4408856	856	2	856	265.647	DNA	Acidisoma cladoniae
NODE_454_length_32825_cov_26.691279	28S_rRNA	31963-32822(-)	26.6913	70.31	32825	1	859	1	859	CP126994	3040935	Bacteria	Pseudomonadota	Alphaproteobacteria	Acetobacterales	Acidocellaceae	Acidisoma	Acidisoma cladoniae	1718	0.58	0.959	0.959	1393.49	Acidisoma cladoniae strain PAMC 29798 chromosome, complete genome	0	TRUE	0.98	2468827	2469685	859	2	859	266.619	DNA	Acidisoma cladoniae
NODE_454_length_32825_cov_26.691279	28S_rRNA	31963-32822(-)	26.6913	70.31	32825	1	859	1	860	CP029176	1969806	Bacteria	Pseudomonadota	Alphaproteobacteria	Rhodospirillales	Acetobacteraceae	Acidibrevibacterium	Acidibrevibacterium fodinaquatile	1718	0.589	0.959	0.959	1393.49	Acidibrevibacterium fodinaquatile strain G45-3 chromosome, complete genome	0	TRUE	0.98	2792041	2792899	859	2	859	266.574	DNA	Acidibrevibacterium fodinaquatile
NODE_140997_length_1229_cov_53.340278	18S_rRNA	14-890(-)	53.3403	219.03	1229	0.984	863	2	862	AM697321	77133	Bacteria						uncultured bacterium	1724	0.606	0.958	0.958	1393.49	Uncultured bacterium partial 16S rRNA gene, isolate BF0002C018	0	TRUE	0.971	1461	600	862	2	862	267.875	DNA	Uncultured bacterium
NODE_21889_length_4626_cov_9.723456	18S_rRNA	1553-2453(+)	9.72346	74.6	4626	0.9733	876	1	882	LN615239	172788	Eukaryota						uncultured phototrophic eukaryote	1748	0.532	0.947	0.947	1354.71	Uncultured phototrophic eukaryote partial 16S rRNA gene, isolate 0510C14N, clone c14NbK86	0	TRUE	0.96	968	97	876	2	872	270.546	DNA	Uncultured phototrophic
NODE_273808_length_766_cov_56.484761	18S_rRNA	14-764(-)	56.4848	195.51	766	1	750	1	750	NR_026295	56428	Bacteria	Actinomycetota	Actinomycetes	Micromonosporales	Micromonosporaceae	Couchioplanes	Couchioplanes caeruleus	1500	0.589	0.992	0.992	1352.87	Couchioplanes caeruleus subsp. azureus strain DSM 44103 16S ribosomal RNA gene, partial sequence	0	TRUE	0.996	1351	602	750	2	750	233.116	DNA	Couchioplanes caeruleus
NODE_161614_length_1117_cov_37.789423	18S_rRNA	360-1110(+)	37.7894	163.52	1117	1	750	1	750	HQ595210	77133	Bacteria						uncultured bacterium	1500	0.551	0.992	0.992	1352.87	Uncultured bacterium clone IC3052 16S ribosomal RNA gene, partial sequence	0	TRUE	0.996	1370	621	750	2	750	232.785	DNA	Uncultured bacterium
NODE_161614_length_1117_cov_37.789423	18S_rRNA	360-1110(+)	37.7894	163.52	1117	1	750	1	750	EU136745	77133	Bacteria						uncultured bacterium	1500	0.552	0.992	0.992	1352.87	Uncultured bacterium clone TLSrainConAA03 16S ribosomal RNA gene, partial sequence	0	TRUE	0.996	893	144	750	2	750	232.752	DNA	Uncultured bacterium
NODE_273808_length_766_cov_56.484761	18S_rRNA	14-764(-)	56.4848	195.51	766	1	750	1	750	MT259018	2722707	Bacteria	Actinomycetota	Actinomycetes	Micromonosporales	Micromonosporaceae	Couchioplanes	Couchioplanes sp. A111	1500	0.591	0.991	0.991	1347.33	Couchioplanes sp. A111 16S ribosomal RNA gene, partial sequence	0	TRUE	0.995	1363	614	750	2	750	233.132	DNA	Couchioplanes sp.
NODE_273808_length_766_cov_56.484761	18S_rRNA	14-764(-)	56.4848	195.51	766	1	750	1	750	CP092183	56438	Bacteria	Actinomycetota	Actinomycetes	Micromonosporales	Micromonosporaceae	Couchioplanes	Couchioplanes caeruleus	1500	0.591	0.991	0.991	1347.33	Couchioplanes caeruleus strain TL65 chromosome, complete genome	0	TRUE	0.995	3978	4727	750	2	750	233.132	DNA	Couchioplanes caeruleus
NODE_26_length_105355_cov_14.842664	28S_rRNA	2040-3118(-)	14.8427	39.51	105355	0.7254	1073	292	785	GQ168955	663923	Eukaryota	Chlorophyta	Trebouxiophyceae			Elliptochloris	Elliptochloris reniformis	1565	0.552	0.977	0.977	1345.48	Elliptochloris reniformes strain SAG 2200 23S large subunit ribosomal RNA (rrnL) gene, partial sequence; chloroplast	0	TRUE	0.851	783	1	783	2	782	243.777	DNA	Elliptochloris reniformes
NODE_132309_length_1285_cov_34.050497	28S_rRNA	213-1048(-)	34.0505	112.4	1285	1	835	1	835	JQ278717	1274662	Eukaryota	Chlorophyta	Trebouxiophyceae			Coccomyxa	Coccomyxa viridis	1670	0.493	0.957	0.957	1343.63	Coccomyxa viridis strain SAG 2040 23S ribosomal RNA gene, partial sequence; and putative LAGLIDADG homing endonuclease gene, complete cds; chloroplast	0	TRUE	0.978	1083	249	835	2	835	259.504	DNA	Coccomyxa viridis
NODE_161614_length_1117_cov_37.789423	18S_rRNA	360-1110(+)	37.7894	163.52	1117	1	750	1	750	LC076744	77133	Bacteria						uncultured bacterium	1500	0.552	0.989	0.989	1341.79	Uncultured bacterium gene for 16S ribosomal RNA, partial sequence, clone: QM_1_041	0	TRUE	0.995	1368	619	750	2	750	232.801	DNA	Uncultured bacterium
NODE_148330_length_1186_cov_115.497746	18S_rRNA	10-887(-)	115.498	286	1186	0.8312	729	1	729	HM298751	100272	Eukaryota						uncultured eukaryote	1458	0.516	0.992	0.992	1314.09	Uncultured eukaryote clone ncd896b08c1 16S ribosomal RNA gene, partial sequence; plastid	0	TRUE	0.912	1323	595	729	2	729	226.495	DNA	Uncultured eukaryote
NODE_65848_length_2104_cov_4.854465	28S_rRNA	883-2089(+)	4.85447	18.21	2104	0.6774	817	1	817	OU941883	175245	Eukaryota						uncultured fungus	1634	0.448	0.951	0.951	1288.24	uncultured fungus genomic DNA sequence contains 18S rRNA gene, ITS1, 5.8S rRNA gene, ITS2, 28S rRNA gene, isolate consensus03177	0	TRUE	0.814	1172	356	817	2	817	253.675	DNA	uncultured fungus
NODE_65848_length_2104_cov_4.854465	28S_rRNA	883-2089(+)	4.85447	18.21	2104	0.6774	817	1	821	OU942368	175245	Eukaryota						uncultured fungus	1633	0.446	0.951	0.951	1286.39	uncultured fungus genomic DNA sequence contains 18S rRNA gene, ITS1, 5.8S rRNA gene, ITS2, 28S rRNA gene, isolate consensus03662	0	TRUE	0.814	1162	347	817	2	816	253.326	DNA	uncultured fungus
NODE_65848_length_2104_cov_4.854465	28S_rRNA	883-2089(+)	4.85447	18.21	2104	0.6774	817	1	819	OU939449	175245	Eukaryota						uncultured fungus	1634	0.446	0.95	0.95	1282.7	uncultured fungus genomic DNA sequence contains 18S rRNA gene, ITS1, 5.8S rRNA gene, ITS2, 28S rRNA gene, isolate consensus00742	0	TRUE	0.814	1173	357	817	2	817	253.665	DNA	uncultured fungus
NODE_26_length_105355_cov_14.842664	28S_rRNA	2040-3118(-)	14.8427	39.51	105355	0.6809	1073	340	737	GQ921939	663923	Eukaryota	Chlorophyta	Trebouxiophyceae			Elliptochloris	Elliptochloris reniformis	1469	0.552	0.978	0.978	1267.92	Elliptochloris reniformis 23S large subunit ribosomal RNA (rrnL) gene, partial sequence; chloroplast	0	TRUE	0.83	735	1	735	2	734	228.799	DNA	Elliptochloris reniformis
NODE_121268_length_1366_cov_6.746315	28S_rRNA	415-1179(-)	6.74632	70.19	1366	0.9987	764	2	763	NR_076571	31994	Bacteria	Pseudomonadota	Alphaproteobacteria	Hyphomicrobiales	Beijerinckiaceae	Beijerinckia	Beijerinckia indica	1526	0.523	0.966	0.966	1266.08	Beijerinckia indica subsp. indica strain Delft E.III.12.1.1 23S ribosomal RNA gene, complete sequence	0	TRUE	0.982	1484	722	763	2	763	237.305	DNA	Beijerinckia indica
NODE_121268_length_1366_cov_6.746315	28S_rRNA	415-1179(-)	6.74632	70.19	1366	0.9987	764	2	763	CP001016	395963	Bacteria	Pseudomonadota	Alphaproteobacteria	Hyphomicrobiales	Beijerinckiaceae	Beijerinckia	Beijerinckia indica	1526	0.523	0.966	0.966	1266.08	Beijerinckia indica subsp. indica ATCC 9039, complete genome	0	TRUE	0.982	3416119	3416881	763	2	763	237.305	DNA	Beijerinckia indica
NODE_121268_length_1366_cov_6.746315	28S_rRNA	415-1179(-)	6.74632	70.19	1366	0.9987	764	2	763	CP001016	395963	Bacteria	Pseudomonadota	Alphaproteobacteria	Hyphomicrobiales	Beijerinckiaceae	Beijerinckia	Beijerinckia indica	1526	0.523	0.966	0.966	1266.08	Beijerinckia indica subsp. indica ATCC 9039, complete genome	0	TRUE	0.982	684380	683618	763	2	763	237.305	DNA	Beijerinckia indica
NODE_173_length_52336_cov_22.587688	18S_rRNA	16877-17627(+)	22.5877	52.61	52336	1	750	1	750	OZ004252	1274662	Eukaryota	Chlorophyta	Trebouxiophyceae			Coccomyxa	Coccomyxa viridis	1498	0.436	0.971	0.971	1262.38	Coccomyxa viridis genome assembly, organelle: mitochondrion	0	TRUE	0.985	48784	48037	750	2	748	231.944	DNA	Coccomyxa viridis
NODE_4_length_215244_cov_9.551404	28S_rRNA	99072-100082(+)	9.5514	58.4	215244	1	1010	1	1018	FJ872373	156588	Bacteria	Verrucomicrobiota					uncultured Verrucomicrobiota bacterium	2019	0.529	0.893	0.893	1260.54	Uncultured Verrucomicrobia bacterium clone 118 genomic sequence	0	TRUE	0.946	18109	17101	1010	2	1009	313.139	DNA	Uncultured Verrucomicrobia
NODE_4_length_215244_cov_9.551404	28S_rRNA	99072-100082(+)	9.5514	58.4	215244	0.998	1008	1	1020	CP066203	2796139	Bacteria	Verrucomicrobiota				Methylacidimicrobium	Methylacidimicrobium sp. B4	2024	0.56	0.888	0.888	1238.38	Methylacidimicrobium sp. B4 chromosome, complete genome	0	TRUE	0.943	2071820	2070805	1016	2	1008	315.555	DNA	Methylacidimicrobium sp.
NODE_26_length_105355_cov_14.842664	28S_rRNA	1-2007(-)	14.8427	39.51	105355	0.3724	747	1	748	KU598841	248742	Eukaryota	Chlorophyta	Trebouxiophyceae			Coccomyxa	Coccomyxa subellipsoidea	1494	0.542	0.965	0.965	1236.53	Coccomyxa subellipsoidea strain SAG 216-13 23S ribosomal RNA (rrl) gene, partial sequence; chloroplast	0	TRUE	0.669	1782	1036	747	2	747	232.251	DNA	Coccomyxa subellipsoidea
NODE_26_length_105355_cov_14.842664	18S_rRNA	104188-104931(+)	14.8427	39.51	105355	1	743	1	746	KR017748	173492	Eukaryota	Chlorophyta	Trebouxiophyceae	Prasiolales	Prasiolaceae	Prasiola	Prasiola crispa	1487	0.507	0.965	0.965	1229.14	Prasiola crispa clone Contig1 chloroplast sequence	0	TRUE	0.983	34543	35286	744	2	743	230.692	DNA	Prasiola crispa
NODE_3541_length_13075_cov_19.941760	28S_rRNA	8038-9058(+)	19.9418	129.73	13075	0.9873	1008	2	1009	NC_072904	2704660	Eukaryota	Chlorophyta	Trebouxiophyceae	Watanabeales		Watanabea	Watanabea sichuanensis	2006	0.538	0.887	0.887	1221.76	Watanabea sichuanensis clone H051 chloroplast, complete genome	0	TRUE	0.937	25925	24927	1007	2	999	310.488	DNA	Watanabea sichuanensis
NODE_41681_length_2924_cov_47.795574	28S_rRNA	420-1177(-)	47.7956	224.63	2924	0.996	757	4	757	OW485601	504468	Bacteria	Pseudomonadota	Alphaproteobacteria	Rhodospirillales	Acetobacteraceae	Rhodovastum	Rhodovastum atsumiense	1509	0.567	0.958	0.958	1216.22	Rhodovastum atsumiense strain G2-11 genome assembly, chromosome: RHOA	0	TRUE	0.977	1446052	1446806	755	2	754	234.901	DNA	Rhodovastum atsumiense
NODE_41681_length_2924_cov_47.795574	28S_rRNA	420-1177(-)	47.7956	224.63	2924	0.996	757	4	757	OW485601	504468	Bacteria	Pseudomonadota	Alphaproteobacteria	Rhodospirillales	Acetobacteraceae	Rhodovastum	Rhodovastum atsumiense	1509	0.567	0.958	0.958	1216.22	Rhodovastum atsumiense strain G2-11 genome assembly, chromosome: RHOA	0	TRUE	0.977	1421472	1422226	755	2	754	234.901	DNA	Rhodovastum atsumiense
NODE_41681_length_2924_cov_47.795574	28S_rRNA	420-1177(-)	47.7956	224.63	2924	0.996	757	4	757	OW485601	504468	Bacteria	Pseudomonadota	Alphaproteobacteria	Rhodospirillales	Acetobacteraceae	Rhodovastum	Rhodovastum atsumiense	1509	0.567	0.958	0.958	1216.22	Rhodovastum atsumiense strain G2-11 genome assembly, chromosome: RHOA	0	TRUE	0.977	108710	109464	755	2	754	234.901	DNA	Rhodovastum atsumiense
NODE_8237_length_8526_cov_45.965676	18S_rRNA	4403-5180(-)	45.9657	145.96	8526	0.9936	772	1	779	EU167562	305532	Eukaryota	Ascomycota	Dothideomycetes	Botryosphaeriales	Aplosporellaceae	Bagnisiella	Bagnisiella examinans	1545	0.508	0.947	0.947	1199.6	Bagnisiella examinans strain CBS 551.66 small subunit ribosomal RNA gene, internal transcribed spacer 1, 5.8S ribosomal RNA gene, and internal transcribed spacer 2, complete sequence; and large subunit ribosomal RNA gene, partial sequence	0	TRUE	0.97	1663	891	773	2	772	239.637	DNA	Bagnisiella examinans
NODE_8237_length_8526_cov_45.965676	18S_rRNA	4403-5180(-)	45.9657	145.96	8526	0.9936	772	1	777	AF119500	91808	Eukaryota	Ascomycota	Lecanoromycetes	Trapeliales	Trapeliaceae	Trapelia	Trapelia placodioides	1544	0.504	0.947	0.947	1199.6	Trapelia placodioides 18S small subunit ribosomal RNA gene, partial sequence	0	TRUE	0.97	1762	991	772	2	772	239.247	DNA	Trapelia placodioides
NODE_8237_length_8526_cov_45.965676	18S_rRNA	4403-5180(-)	45.9657	145.96	8526	0.9936	772	1	777	AF119499	91807	Eukaryota	Ascomycota	Lecanoromycetes	Trapeliales	Trapeliaceae	Trapelia	Trapelia involuta	1544	0.504	0.947	0.947	1199.6	Trapelia involuta 18S small subunit ribosomal RNA gene, partial sequence	0	TRUE	0.97	1763	992	772	2	772	239.247	DNA	Trapelia involuta
NODE_1977_length_16846_cov_13.563778	28S_rRNA	3317-4075(-)	13.5638	37.11	16846	0.9974	756	1	757	KM462862	1562155	Eukaryota	Chlorophyta	Trebouxiophyceae	Prasiolales	Prasiolaceae	Prasiolopsis	Prasiolopsis sp. SAG 84.81	1510	0.483	0.947	0.947	1173.74	Prasiolopsis sp. SAG 84.81 chloroplast, complete genome	0	TRUE	0.972	2817	2064	756	2	754	234.621	DNA	Prasiolopsis sp.
NODE_3541_length_13075_cov_19.941760	28S_rRNA	8038-9058(+)	19.9418	129.73	13075	0.999	1020	2	1020	NC_015084	574566	Eukaryota	Chlorophyta	Trebouxiophyceae			Coccomyxa	Coccomyxa subellipsoidea	2030	0.556	0.875	0.875	1171.9	Coccomyxa sp. C-169 plastid, complete genome	0	TRUE	0.937	3012	2002	1019	2	1011	314.14	DNA	Coccomyxa sp.
NODE_1977_length_16846_cov_13.563778	28S_rRNA	3317-4075(-)	13.5638	37.11	16846	0.9974	756	1	757	KR017749	173492	Eukaryota	Chlorophyta	Trebouxiophyceae	Prasiolales	Prasiolaceae	Prasiola	Prasiola crispa	1509	0.473	0.947	0.947	1171.9	Prasiola crispa clone Contig2 chloroplast sequence	0	TRUE	0.972	2241	2993	756	2	753	234.429	DNA	Prasiola crispa
NODE_26_length_105355_cov_14.842664	18S_rRNA	104188-104931(+)	14.8427	39.51	105355	1	743	1	767	KM462862	1562155	Eukaryota	Chlorophyta	Trebouxiophyceae	Prasiolales	Prasiolaceae	Prasiolopsis	Prasiolopsis sp. SAG 84.81	1508	0.505	0.947	0.947	1166.36	Prasiolopsis sp. SAG 84.81 chloroplast, complete genome	0	TRUE	0.973	186950	187714	765	2	743	237.218	DNA	Prasiolopsis sp.
NODE_34267_length_3365_cov_38.334246	18S_rRNA	1-716(+)	38.3342	135.1	3365	1	715	1	717	NG_017176	70189	Eukaryota	Olpidiomycota	Olpidiomycetes	Olpidiales	Olpidiaceae	Olpidium	Olpidium brassicae	1427	0.479	0.961	0.961	1162.66	Olpidium brassicae 18S ribosomal RNA, partial sequence	0	TRUE	0.98	1462	751	715	2	712	220.94	DNA	Olpidium brassicae
NODE_164320_length_1104_cov_42.167478	28S_rRNA	34-834(-)	42.1675	184.5	1104	1	800	1	804	CP011273	1636152	Bacteria	Planctomycetota	Planctomycetia	Planctomycetales	Planctomycetaceae	Planctomyces	Planctomyces sp. SH-PL62	1601	0.609	0.929	0.929	1162.66	Planctomyces sp. SH-PL62, complete genome	0	TRUE	0.965	3300997	3300197	801	2	800	248.749	DNA	Planctomyces sp.
NODE_164320_length_1104_cov_42.167478	28S_rRNA	34-834(-)	42.1675	184.5	1104	1	800	1	804	CP011273	1636152	Bacteria	Planctomycetota	Planctomycetia	Planctomycetales	Planctomycetaceae	Planctomyces	Planctomyces sp. SH-PL62	1601	0.609	0.929	0.929	1162.66	Planctomyces sp. SH-PL62, complete genome	0	TRUE	0.965	2760732	2759932	801	2	800	248.749	DNA	Planctomyces sp.
NODE_164320_length_1104_cov_42.167478	28S_rRNA	34-834(-)	42.1675	184.5	1104	1	800	1	804	CP011273	1636152	Bacteria	Planctomycetota	Planctomycetia	Planctomycetales	Planctomycetaceae	Planctomyces	Planctomyces sp. SH-PL62	1601	0.609	0.929	0.929	1162.66	Planctomyces sp. SH-PL62, complete genome	0	TRUE	0.965	1157582	1156782	801	2	800	248.749	DNA	Planctomyces sp.
NODE_1977_length_16846_cov_13.563778	28S_rRNA	3317-4075(-)	13.5638	37.11	16846	0.9657	756	25	736	JQ921007	926285	Eukaryota	Chlorophyta	Trebouxiophyceae	Chlorellales	Chlorellaceae	Nannochloris	Nannochloris normandinae	1464	0.464	0.952	0.952	1158.97	Nannochloris normandinae strain SAG 9.82 23S large subunit ribosomal RNA gene, partial sequence; chloroplast	0	TRUE	0.959	733	2	732	2	732	227.863	DNA	Nannochloris normandinae
NODE_2632_length_14955_cov_12.670924	28S_rRNA	5077-8042(+)	12.6709	86.68	14955	0.3113	2037	1115	934	JQ921004	40981	Eukaryota	Chlorophyta	Trebouxiophyceae	Trebouxiales	Trebouxiaceae	Symbiochloris	Symbiochloris reticulata	1857	0.354	0.892	0.892	1155.28	Dictyochloropsis reticulata 23S large subunit ribosomal RNA gene, partial sequence; and putative LAGLIDADG homing endonuclease genes, complete cds; chloroplast	0	TRUE	0.602	2119	1186	934	2	923	289.409	DNA	Dictyochloropsis reticulata
NODE_34267_length_3365_cov_38.334246	18S_rRNA	1-716(+)	38.3342	135.1	3365	0.9846	704	1	706	EF024163	404700	Eukaryota	Cercozoa		Cercomonadida			Cercomonadida environmental sample	1405	0.475	0.962	0.962	1147.89	Cercomonadida environmental sample clone Elev_18S_500 18S ribosomal RNA gene, partial sequence	0	TRUE	0.973	1795	1095	704	2	701	217.536	DNA	Cercomonadida environmental
NODE_132309_length_1285_cov_34.050497	28S_rRNA	213-1048(-)	34.0505	112.4	1285	1	835	1	857	JQ278712	1274662	Eukaryota	Chlorophyta	Trebouxiophyceae			Coccomyxa	Coccomyxa viridis	1689	0.489	0.911	0.911	1138.66	Coccomyxa viridis strain SAG 216-4 23S ribosomal RNA gene, partial sequence; and putative LAGLIDADG homing endonuclease gene, complete cds; chloroplast	0	TRUE	0.956	1090	237	854	2	835	265.359	DNA	Coccomyxa viridis
NODE_32966_length_3462_cov_74.774298	28S_rRNA	2294-3045(+)	74.7743	278.77	3462	1	751	1	754	CP085136	2880932	Bacteria	Pseudomonadota	Alphaproteobacteria	Hyphomicrobiales	Lichenihabitantaceae	Lichenihabitans	Lichenihabitans sp. PAMC28606	1501	0.524	0.939	0.939	1131.27	Lichenihabitans sp. PAMC28606 chromosome, complete genome	0	TRUE	0.969	2534075	2534824	751	2	750	233.124	DNA	Lichenihabitans sp.
NODE_32966_length_3462_cov_74.774298	28S_rRNA	2294-3045(+)	74.7743	278.77	3462	1	751	1	754	CP036515	2528642	Bacteria	Pseudomonadota	Alphaproteobacteria	Hyphomicrobiales	Lichenihabitantaceae	Lichenihabitans	Lichenihabitans psoromatis	1501	0.524	0.939	0.939	1131.27	Lichenihabitans psoromatis strain PAMC 29148 chromosome, complete genome	0	TRUE	0.969	1533872	1533123	751	2	750	233.124	DNA	Lichenihabitans psoromatis
NODE_32966_length_3462_cov_74.774298	28S_rRNA	2294-3045(+)	74.7743	278.77	3462	1	751	1	754	CP036515	2528642	Bacteria	Pseudomonadota	Alphaproteobacteria	Hyphomicrobiales	Lichenihabitantaceae	Lichenihabitans	Lichenihabitans psoromatis	1501	0.524	0.939	0.939	1131.27	Lichenihabitans psoromatis strain PAMC 29148 chromosome, complete genome	0	TRUE	0.969	1190572	1191321	751	2	750	233.124	DNA	Lichenihabitans psoromatis
NODE_34267_length_3365_cov_38.334246	18S_rRNA	1-716(+)	38.3342	135.1	3365	0.9566	684	1	684	KC671706	175245	Eukaryota						uncultured fungus	1362	0.473	0.961	0.961	1109.11	Uncultured fungus clone nco132g11c1 18S ribosomal RNA gene, partial sequence	0	TRUE	0.959	1774	1097	684	2	678	210.416	DNA	Uncultured fungus
NODE_32966_length_3462_cov_74.774298	18S_rRNA	2-627(+)	74.7743	278.77	3462	0.9664	604	1	604	HE814831	748179	Bacteria						uncultured endophytic bacterium	1208	0.583	0.997	0.997	1105.42	Uncultured endophytic bacterium partial 16S rRNA gene, clone DKK2B02.M13-F	0	TRUE	0.982	738	135	604	2	604	187.263	DNA	Uncultured endophytic
NODE_13096_length_6496_cov_77.071974	18S_rRNA	5815-6495(-)	77.072	246.83	6496	1	680	1	683	JX127160	1229086	Eukaryota	Chlorophyta	Trebouxiophyceae				uncultured Apatococcus	1362	0.54	0.959	0.959	1103.57	Uncultured Apatococcus clone 3GSCRE_K20 18S ribosomal RNA gene, partial sequence	0	TRUE	0.98	1753	1072	682	2	680	211.446	DNA	Uncultured Apatococcus
NODE_32966_length_3462_cov_74.774298	18S_rRNA	2-627(+)	74.7743	278.77	3462	0.9792	612	1	612	FM873365	77133	Bacteria						uncultured bacterium	1224	0.582	0.992	0.992	1103.57	Uncultured bacterium partial 16S rRNA gene, clone FD02D06	0	TRUE	0.986	1437	826	612	2	612	189.823	DNA	Uncultured bacterium
NODE_89733_length_1687_cov_8.088199	18S_rRNA	1054-1687(-)	8.0882	5957.36	1687	0.9984	632	1	632	DQ873594	406824	Eukaryota	Basidiomycota	Agaricomycetes	Agaricales	Cyphellaceae	Globulicium	Globulicium hiemale	1264	0.465	0.981	0.981	1101.72	Globulicium hiemale isolate 5444a 18S ribosomal RNA gene, partial sequence	0	TRUE	0.99	1146	515	632	2	632	196.397	DNA	Globulicium hiemale
NODE_13096_length_6496_cov_77.071974	18S_rRNA	5815-6495(-)	77.072	246.83	6496	0.9971	678	1	681	KX025118	1229086	Eukaryota	Chlorophyta	Trebouxiophyceae				uncultured Apatococcus	1358	0.54	0.959	0.959	1099.88	Uncultured Apatococcus clone GLG_K1044 18S ribosomal RNA gene, partial sequence; internal transcribed spacer 1, 5.8S ribosomal RNA gene, and internal transcribed spacer 2, complete sequence; and 26S ribosomal RNA gene, partial sequence	0	TRUE	0.978	1751	1072	680	2	678	210.852	DNA	Uncultured Apatococcus
NODE_13096_length_6496_cov_77.071974	18S_rRNA	5815-6495(-)	77.072	246.83	6496	0.9971	678	1	681	KX025108	904363	Eukaryota	Chlorophyta	Trebouxiophyceae	Chlorellales	Chlorellaceae	Apatococcus	Apatococcus lobatus	1358	0.54	0.959	0.959	1099.88	Apatococcus lobatus strain SAG 2145 18S ribosomal RNA gene, partial sequence; internal transcribed spacer 1, 5.8S ribosomal RNA gene, and internal transcribed spacer 2, complete sequence; and 26S ribosomal RNA gene, partial sequence	0	TRUE	0.978	1751	1072	680	2	678	210.852	DNA	Apatococcus lobatus
NODE_89733_length_1687_cov_8.088199	18S_rRNA	1054-1687(-)	8.0882	5957.36	1687	0.9984	632	1	632	KU354793	1709941	Eukaryota						fungal sp.	1264	0.465	0.979	0.979	1096.18	Fungal sp. strain EFOMIA14 18S ribosomal RNA gene, partial sequence	0	TRUE	0.989	1080	449	632	2	632	196.406	DNA	Fungal sp.
NODE_89733_length_1687_cov_8.088199	18S_rRNA	1054-1687(-)	8.0882	5957.36	1687	0.9984	632	1	632	KC672620	175245	Eukaryota						uncultured fungus	1264	0.465	0.979	0.979	1096.18	Uncultured fungus clone nco63c08c1 18S ribosomal RNA gene, partial sequence	0	TRUE	0.989	1171	540	632	2	632	196.406	DNA	Uncultured fungus
NODE_32966_length_3462_cov_74.774298	18S_rRNA	2-627(+)	74.7743	278.77	3462	0.9664	604	1	606	HE815029	748179	Bacteria						uncultured endophytic bacterium	1210	0.587	0.993	0.993	1096.18	Uncultured endophytic bacterium partial 16S rRNA gene, clone Dkk4C01.M13-F	0	TRUE	0.98	737	132	606	2	604	187.882	DNA	Uncultured endophytic
NODE_16933_length_5486_cov_137.785543	28S_rRNA	12-754(+)	137.786	309.8	5486	0.9542	708	1	708	NC_025533	312850	Eukaryota	Chlorophyta	Trebouxiophyceae	Trebouxiales	Trebouxiaceae	Lobosphaera	Lobosphaera incisa	1416	0.54	0.945	0.945	1092.49	Lobosphaera incisa culture-collection SAG:2007 chloroplast, complete genome	0	TRUE	0.95	4063	3356	708	2	708	220.05	DNA	Lobosphaera incisa
NODE_16933_length_5486_cov_137.785543	28S_rRNA	12-754(+)	137.786	309.8	5486	0.9542	708	1	708	KM821265	312850	Eukaryota	Chlorophyta	Trebouxiophyceae	Trebouxiales	Trebouxiaceae	Lobosphaera	Lobosphaera incisa	1416	0.537	0.945	0.945	1092.49	Lobosphaera incisa chloroplast, complete genome	0	TRUE	0.95	135748	136455	708	2	708	220.049	DNA	Lobosphaera incisa
NODE_169056_length_1082_cov_15.732338	18S_rRNA	235-896(+)	15.7323	43.16	1082	1	661	1	661	NC_030600	89940	Eukaryota	Ascomycota	Eurotiomycetes	Chaetothyriales	Herpotrichiellaceae	Cladophialophora	Cladophialophora bantiana	1317	0.375	0.965	0.965	1088.8	Cladophialophora bantiana mitochondrion, complete genome	0	TRUE	0.983	15588	14933	661	2	656	203.38	DNA	Cladophialophora bantiana
NODE_8980_length_8134_cov_8.011791	18S_rRNA	2443-3299(-)	8.01179	24	8134	0.6951	595	1	595	OQ646061	3024297	Eukaryota	Ascomycota	Lecanoromycetes	Ostropales	Stictidaceae	Absconditella	Absconditella celata	1189	0.357	0.995	0.995	1081.41	Absconditella celata voucher PRA-Vondrak25867 small subunit ribosomal RNA gene, partial sequence; mitochondrial	0	TRUE	0.845	874	281	595	2	594	184.273	DNA	Absconditella celata
NODE_48939_length_2602_cov_9.386535	28S_rRNA	409-1150(-)	9.38654	49.05	2602	1	741	1	744	NR_076520	284016	Bacteria	Pseudomonadota	Alphaproteobacteria	Caulobacterales	Caulobacteraceae	Phenylobacterium	Phenylobacterium zucineum	1484	0.54	0.929	0.929	1077.72	Phenylobacterium zucineum strain HLK1 23S ribosomal RNA gene, complete sequence	0	TRUE	0.964	1449	707	743	2	741	231.145	DNA	Phenylobacterium zucineum
NODE_48939_length_2602_cov_9.386535	28S_rRNA	409-1150(-)	9.38654	49.05	2602	1	741	1	744	DQ306697	284016	Bacteria	Pseudomonadota	Alphaproteobacteria	Caulobacterales	Caulobacteraceae	Phenylobacterium	Phenylobacterium zucineum	1484	0.54	0.929	0.929	1077.72	Caulobacteraceae bacterium PLB 23S ribosomal RNA gene, partial sequence	0	TRUE	0.964	1216	1958	743	2	741	231.145	DNA	Caulobacteraceae bacterium
NODE_48939_length_2602_cov_9.386535	28S_rRNA	409-1150(-)	9.38654	49.05	2602	1	741	1	744	CP000747	450851	Bacteria	Pseudomonadota	Alphaproteobacteria	Caulobacterales	Caulobacteraceae	Phenylobacterium	Phenylobacterium zucineum	1484	0.54	0.929	0.929	1077.72	Phenylobacterium zucineum HLK1, complete genome	0	TRUE	0.964	1275973	1275231	743	2	741	231.145	DNA	Phenylobacterium zucineum
NODE_26_length_105355_cov_14.842664	18S_rRNA	104188-104931(+)	14.8427	39.51	105355	0.9637	716	1	718	HQ418456	155900							uncultured organism	1426	0.514	0.939	0.939	1074.02	Uncultured organism clone 58_4c20 16S ribosomal RNA gene, partial sequence; plastid	0	TRUE	0.951	1498	789	716	2	710	220.133	DNA	Uncultured organism
NODE_73654_length_1942_cov_89.972118	18S_rRNA	206-1044(-)	89.9721	222.26	1942	0.7005	587	1	587	OQ646063	1788989	Eukaryota	Ascomycota	Lecanoromycetes	Ostropales	Stictidaceae	Absconditonia	Absconditonia rubra	1174	0.359	0.995	0.995	1068.48	Absconditella rubra voucher Herb. Malicek14622 small subunit ribosomal RNA gene, partial sequence; mitochondrial	0	TRUE	0.848	871	285	587	2	587	182.15	DNA	Absconditella rubra
NODE_87215_length_1723_cov_1.964763	28S_rRNA	0-1043(+)	1.96476	111.9	1723	0.9971	1040	1	1064	ON496984	6326	Eukaryota	Nematoda	Chromadorea	Rhabditida	Aphelenchoididae	Bursaphelenchus	Bursaphelenchus xylophilus	2089	0.475	0.852	0.852	1059.25	Bursaphelenchus xylophilus isolate F0426-5 28S large subunit ribosomal RNA gene, partial sequence; and 28S-18S ribosomal RNA intergenic spacer, 18S small subunit ribosomal RNA gene, internal transcribed spacer 1, 5.8S ribosomal RNA gene, internal transcribed spacer 2, and 28S large subunit ribosomal RNA gene, complete sequence	0	TRUE	0.925	8427	7379	1049	2	1040	325.239	DNA	Bursaphelenchus xylophilus
NODE_87215_length_1723_cov_1.964763	28S_rRNA	0-1043(+)	1.96476	111.9	1723	0.9971	1040	1	1064	ON496984	6326	Eukaryota	Nematoda	Chromadorea	Rhabditida	Aphelenchoididae	Bursaphelenchus	Bursaphelenchus xylophilus	2089	0.475	0.852	0.852	1059.25	Bursaphelenchus xylophilus isolate F0426-5 28S large subunit ribosomal RNA gene, partial sequence; and 28S-18S ribosomal RNA intergenic spacer, 18S small subunit ribosomal RNA gene, internal transcribed spacer 1, 5.8S ribosomal RNA gene, internal transcribed spacer 2, and 28S large subunit ribosomal RNA gene, complete sequence	0	TRUE	0.925	1206	158	1049	2	1040	325.239	DNA	Bursaphelenchus xylophilus
NODE_16933_length_5486_cov_137.785543	28S_rRNA	12-754(+)	137.786	309.8	5486	0.9542	708	1	708	NC_025528	3083	Eukaryota	Chlorophyta	Trebouxiophyceae	Prasiolales	Prasiolaceae	Edaphochlorella	Edaphochlorella mirabilis	1416	0.555	0.936	0.936	1059.25	'Chlorella' mirabilis culture-collection SAG:38.88 chloroplast, complete genome	0	TRUE	0.945	124608	123901	708	2	708	220.049	DNA	'Chlorella' mirabilis
NODE_371481_length_606_cov_108.950851	18S_rRNA	5-605(+)	108.951	664.29	606	1	600	1	600	LC109010	100272	Eukaryota						uncultured eukaryote	1199	0.449	0.983	0.983	1051.86	Uncultured eukaryote gene for 18S rRNA, partial sequence, clone: AD_Mclone44	0	TRUE	0.992	600	2	600	2	599	185.449	DNA	Uncultured eukaryote
NODE_637_length_27612_cov_31.881823	28S_rRNA	24973-26863(+)	31.8818	81.72	27612	0.7804	1890	416	1493	MN593345	1758292	Eukaryota	Ascomycota	Eurotiomycetes	Chaetothyriales	Trichomeriaceae	Arthrocladium	Arthrocladium fulminans	2952	0.213	0.797	0.797	1048.17	Arthrocladium fulminans strain CBS 136243 mitochondrion, complete genome	0	TRUE	0.789	5053	3577	1477	2	1475	457.696	DNA	Arthrocladium fulminans
NODE_371481_length_606_cov_108.950851	18S_rRNA	5-605(+)	108.951	664.29	606	1	600	1	600	KC672693	175245	Eukaryota						uncultured fungus	1199	0.446	0.982	0.982	1046.32	Uncultured fungus clone nco64a11c1 18S ribosomal RNA gene, partial sequence	0	TRUE	0.991	600	2	600	2	599	185.399	DNA	Uncultured fungus
NODE_371481_length_606_cov_108.950851	18S_rRNA	5-605(+)	108.951	664.29	606	1	600	1	600	KC672604	175245	Eukaryota						uncultured fungus	1199	0.446	0.982	0.982	1046.32	Uncultured fungus clone nco63b04c1 18S ribosomal RNA gene, partial sequence	0	TRUE	0.991	600	2	600	2	599	185.399	DNA	Uncultured fungus
NODE_163041_length_1110_cov_31.987415	28S_rRNA	220-977(-)	31.9874	104.99	1110	0.9987	757	2	758	JQ278714	614188	Eukaryota	Chlorophyta	Trebouxiophyceae			Coccomyxa	Coccomyxa dispar	1511	0.509	0.917	0.917	1046.32	Coccomyxa dispar strain SAG 49.84 23S ribosomal RNA gene, partial sequence; chloroplast	0	TRUE	0.958	999	245	756	2	755	234.638	DNA	Coccomyxa dispar
NODE_342124_length_646_cov_129.957821	18S_rRNA	14-646(-)	129.958	319.43	646	1	632	1	633	KJ600514	240137	Bacteria	Pseudomonadota	Alphaproteobacteria	Acetobacterales	Acidocellaceae	Acidiphilium	uncultured Acidiphilium sp.	1262	0.59	0.964	0.964	1038.94	Uncultured Acidiphilium sp. clone N-05Biofilm016 16S ribosomal RNA gene, partial sequence	0	TRUE	0.982	630	1	632	2	630	195.499	DNA	Uncultured Acidiphilium
NODE_163041_length_1110_cov_31.987415	28S_rRNA	220-977(-)	31.9874	104.99	1110	0.9974	756	2	756	NC_025540	249350	Eukaryota	Chlorophyta	Trebouxiophyceae		Coccomyxaceae	Paradoxia	Paradoxia multiseta	1506	0.518	0.914	0.914	1031.55	Paradoxia multiseta culture-collection SAG:18.84 chloroplast, complete genome	0	TRUE	0.956	3859	3109	755	2	751	233.545	DNA	Paradoxia multiseta
NODE_34734_length_3333_cov_22.048219	28S_rRNA	757-2842(-)	22.0482	161.57	3333	0.5679	1539	356	1219	AC277064	574566	Eukaryota	Chlorophyta	Trebouxiophyceae			Coccomyxa	Coccomyxa subellipsoidea	2392	0.574	0.825	0.825	1029.7	Coccomyxa subellipsoidea C-169 clone FAHX137-B20, complete sequence	0	TRUE	0.697	2210	3417	1208	2	1184	375.297	DNA	Coccomyxa subellipsoidea
NODE_163041_length_1110_cov_31.987415	28S_rRNA	220-977(-)	31.9874	104.99	1110	0.9974	756	2	758	NC_015084	574566	Eukaryota	Chlorophyta	Trebouxiophyceae			Coccomyxa	Coccomyxa subellipsoidea	1506	0.517	0.913	0.913	1026.01	Coccomyxa sp. C-169 plastid, complete genome	0	TRUE	0.955	1973	1223	755	2	751	233.551	DNA	Coccomyxa sp.
NODE_1047_length_22327_cov_89.642966	18S_rRNA	8281-8944(-)	89.643	203.04	22327	0.8356	554	1	554	OQ683126	404715	Eukaryota	Ascomycota	Lecanoromycetes		Phlyctidaceae	Phlyctis	Phlyctis argena	1108	0.339	1	1	1024.16	Phlyctis argena voucher PRA-Vondrak25077 small subunit ribosomal RNA gene, partial sequence; mitochondrial	0	TRUE	0.918	821	268	554	2	554	171.765	DNA	Phlyctis argena
NODE_1047_length_22327_cov_89.642966	18S_rRNA	8281-8944(-)	89.643	203.04	22327	0.8356	554	1	554	OL396755	404715	Eukaryota	Ascomycota	Lecanoromycetes		Phlyctidaceae	Phlyctis	Phlyctis argena	1108	0.339	1	1	1024.16	Phlyctis argena isolate PRA-JV25077 small subunit ribosomal RNA gene, partial sequence	0	TRUE	0.918	823	270	554	2	554	171.765	DNA	Phlyctis argena
NODE_342124_length_646_cov_129.957821	18S_rRNA	14-646(-)	129.958	319.43	646	1	632	1	633	CP018192	364410	Bacteria	Pseudomonadota	Alphaproteobacteria	Rhodospirillales	Acetobacteraceae	Granulibacter	Granulibacter bethesdensis	1262	0.571	0.959	0.959	1022.32	Granulibacter bethesdensis strain NIH6.1, complete genome	0	TRUE	0.979	2009694	2010323	632	2	630	195.533	DNA	Granulibacter bethesdensis
NODE_342124_length_646_cov_129.957821	18S_rRNA	14-646(-)	129.958	319.43	646	1	632	1	633	CP018192	364410	Bacteria	Pseudomonadota	Alphaproteobacteria	Rhodospirillales	Acetobacteraceae	Granulibacter	Granulibacter bethesdensis	1262	0.571	0.959	0.959	1022.32	Granulibacter bethesdensis strain NIH6.1, complete genome	0	TRUE	0.979	842133	841504	632	2	630	195.533	DNA	Granulibacter bethesdensis
NODE_1047_length_22327_cov_89.642966	18S_rRNA	8281-8944(-)	89.643	203.04	22327	0.8296	550	1	550	OR487149	404715	Eukaryota	Ascomycota	Lecanoromycetes		Phlyctidaceae	Phlyctis	Phlyctis argena	1100	0.342	1	1	1016.78	Phlyctis argena strain PASBR 04 small subunit ribosomal RNA gene, partial sequence; mitochondrial	0	TRUE	0.915	819	270	550	2	550	170.53	DNA	Phlyctis argena
NODE_132309_length_1285_cov_34.050497	28S_rRNA	213-1048(-)	34.0505	112.4	1285	0.6719	835	275	561	OY754499	1274662	Eukaryota	Chlorophyta	Trebouxiophyceae			Coccomyxa	Coccomyxa viridis	1122	0.496	0.993	0.993	1014.93	Coccomyxa viridis genome assembly, organelle: plastid	0	TRUE	0.832	156760	157320	561	2	561	174.362	DNA	Coccomyxa viridis
NODE_34734_length_3333_cov_22.048219	28S_rRNA	757-2842(-)	22.0482	161.57	3333	0.4398	1272	356	924	MK694758	2561882	Eukaryota	Chlorophyta	Trebouxiophyceae			Coccomyxa	Coccomyxa sp. KJ	1836	0.566	0.866	0.866	1009.39	Coccomyxa sp. KJ small subunit ribosomal RNA gene, partial sequence; internal transcribed spacer 1, 5.8S ribosomal RNA gene, and internal transcribed spacer 2, complete sequence; and large subunit ribosomal RNA gene, partial sequence	0	TRUE	0.653	3367	2449	919	2	917	285.589	DNA	Coccomyxa sp.
NODE_34734_length_3333_cov_22.048219	28S_rRNA	757-2842(-)	22.0482	161.57	3333	0.4398	1272	356	924	MK694759	2315456	Eukaryota	Chlorophyta	Trebouxiophyceae			Coccomyxa	Coccomyxa sp. Obi	1836	0.565	0.865	0.865	1003.85	Coccomyxa sp. Obi small subunit ribosomal RNA gene, partial sequence; internal transcribed spacer 1, 5.8S ribosomal RNA gene, and internal transcribed spacer 2, complete sequence; and large subunit ribosomal RNA gene, partial sequence	0	TRUE	0.652	3368	2450	919	2	917	285.605	DNA	Coccomyxa sp.
NODE_8237_length_8526_cov_45.965676	18S_rRNA	6066-7237(-)	45.9657	145.96	8526	0.4637	1170	628	543	MK092089	2054621	Eukaryota	Ascomycota	Lecanoromycetes		Phlyctidaceae	Phlyctis	Phlyctis speirea	1086	0.449	1	1	1003.85	Phlyctis speirea voucher 48563 18S small subunit ribosomal RNA gene, internal transcribed spacer 1, 5.8S ribosomal RNA gene, internal transcribed spacer 2, and 26S large subunit ribosomal RNA gene, complete sequence	0	TRUE	0.732	8320	7778	543	2	543	168.515	DNA	Phlyctis speirea
NODE_2632_length_14955_cov_12.670924	28S_rRNA	5077-8042(+)	12.6709	86.68	14955	0.2489	2772	2035	747	JQ921004	40981	Eukaryota	Chlorophyta	Trebouxiophyceae	Trebouxiales	Trebouxiaceae	Symbiochloris	Symbiochloris reticulata	1462	0.482	0.916	0.916	1002	Dictyochloropsis reticulata 23S large subunit ribosomal RNA gene, partial sequence; and putative LAGLIDADG homing endonuclease genes, complete cds; chloroplast	0	TRUE	0.582	3681	2958	738	2	724	224.902	DNA	Dictyochloropsis reticulata
NODE_1251_length_20496_cov_28.613301	18S_rRNA	15942-16634(+)	28.6133	68.53	20496	0.7905	547	1	548	MG707760	2053767	Eukaryota	Ascomycota	Lecanoromycetes	Lecanorales	Micareaceae	Micarea	Micarea czarnotae	1094	0.369	0.996	0.996	1000.16	Micarea czarnotae voucher 1010133_A455 small subunit ribosomal RNA gene, partial sequence; mitochondrial	0	TRUE	0.893	826	280	547	2	547	169.518	DNA	Micarea czarnotae
NODE_1126_length_21602_cov_8.682555	18S_rRNA	13219-13783(+)	8.68256	319.77	21602	0.9681	564	19	546	GU017646	531392	Eukaryota	Chlorophyta	Trebouxiophyceae	Trebouxiales	Trebouxiaceae	Symbiochloris	Symbiochloris symbiontica	1092	0.469	0.996	0.996	998.311	Symbiochloris symbiontica strain SAG 2099 18S ribosomal RNA gene, partial sequence; internal transcribed spacer 1, 5.8S ribosomal RNA gene, and internal transcribed spacer 2, complete sequence; and 26S ribosomal RNA gene, partial sequence	0	TRUE	0.982	546	1	546	2	546	169.316	DNA	Symbiochloris symbiontica
NODE_119155_length_1383_cov_4.902757	18S_rRNA	87-773(-)	4.90276	25.35	1383	0.9009	618	1	629	KY012831	521294	Eukaryota	Ascomycota	Lecanoromycetes	Lecanorales	Parmeliaceae	Neoprotoparmelia	Neoprotoparmelia isidiata	1246	0.369	0.955	0.955	996.464	Protoparmelia isidiata voucher A Aproot 21684 small subunit ribosomal RNA gene, partial sequence; mitochondrial	0	TRUE	0.928	840	213	628	2	618	194.689	DNA	Protoparmelia isidiata
NODE_1251_length_20496_cov_28.613301	18S_rRNA	15942-16634(+)	28.6133	68.53	20496	0.776	537	1	537	PP768142	2053767	Eukaryota	Ascomycota	Lecanoromycetes	Lecanorales	Micareaceae	Micarea	Micarea czarnotae	1074	0.365	1	1	992.771	Micarea czarnotae voucher Malicek 16324 small subunit ribosomal RNA gene, partial sequence; mitochondrial	0	TRUE	0.888	788	252	537	2	537	166.468	DNA	Micarea czarnotae
NODE_21889_length_4626_cov_9.723456	18S_rRNA	1553-2453(+)	9.72346	74.6	4626	1	900	1	907	NC_025532	3102	Eukaryota	Chlorophyta	Trebouxiophyceae	Trebouxiales	Trebouxiaceae	Parietochloris	Parietochloris pseudoalveolaris	1783	0.542	0.87	0.87	992.771	Ettlia pseudoalveolaris culture-collection UTEX:975 chloroplast, complete genome	0	TRUE	0.935	118210	117328	900	2	883	274.227	DNA	Ettlia pseudoalveolaris
NODE_119155_length_1383_cov_4.902757	18S_rRNA	87-773(-)	4.90276	25.35	1383	0.9038	620	1	624	KY012835	1650684	Eukaryota	Ascomycota	Lecanoromycetes	Lecanorales	Parmeliaceae	Neoprotoparmelia	Neoprotoparmelia multifera	1243	0.376	0.955	0.955	992.771	Protoparmelia multifera voucher Caceres & Aptroot C2A 22136 small subunit ribosomal RNA gene, partial sequence; mitochondrial	0	TRUE	0.929	749	127	623	2	620	193.062	DNA	Protoparmelia multifera
NODE_1126_length_21602_cov_8.682555	18S_rRNA	13219-13783(+)	8.68256	319.77	21602	0.9681	564	19	546	GU017645	531392	Eukaryota	Chlorophyta	Trebouxiophyceae	Trebouxiales	Trebouxiaceae	Symbiochloris	Symbiochloris symbiontica	1092	0.471	0.995	0.995	992.771	Symbiochloris symbiontica strain SAG 2070 18S ribosomal RNA gene, partial sequence; internal transcribed spacer 1, 5.8S ribosomal RNA gene, and internal transcribed spacer 2, complete sequence; and 26S ribosomal RNA gene, partial sequence	0	TRUE	0.981	546	1	546	2	546	169.301	DNA	Symbiochloris symbiontica
NODE_119155_length_1383_cov_4.902757	18S_rRNA	87-773(-)	4.90276	25.35	1383	0.9096	624	1	629	KY012809	108954	Eukaryota	Ascomycota	Lecanoromycetes	Lecanorales	Parmeliaceae	Protoparmelia	Protoparmelia badia	1252	0.369	0.952	0.952	990.925	Protoparmelia badia voucher Haugan No. ein48-2 small subunit ribosomal RNA gene, partial sequence; mitochondrial	0	TRUE	0.931	910	283	628	2	624	194.475	DNA	Protoparmelia badia
NODE_1126_length_21602_cov_8.682555	18S_rRNA	13219-13783(+)	8.68256	319.77	21602	0.9681	564	19	546	GU017644	531392	Eukaryota	Chlorophyta	Trebouxiophyceae	Trebouxiales	Trebouxiaceae	Symbiochloris	Symbiochloris symbiontica	1091	0.466	0.993	0.993	985.385	Symbiochloris symbiontica strain SAG 27.81 18S ribosomal RNA gene, partial sequence	0	TRUE	0.98	545	1	546	2	545	169.042	DNA	Symbiochloris symbiontica
NODE_36839_length_3192_cov_4.630819	18S_rRNA	1455-1996(+)	4.63082	15.72	3192	1	541	1	541	PQ453000	1882438	Bacteria	Bacteroidota	Sphingobacteriia	Sphingobacteriales	Sphingobacteriaceae	Mucilaginibacter	Mucilaginibacter sp.	1082	0.492	0.993	0.993	977.998	Mucilaginibacter sp. strain X5P1 16S ribosomal RNA gene, partial sequence	0	TRUE	0.996	584	44	541	2	541	168.182	DNA	Mucilaginibacter sp.
NODE_49798_length_2569_cov_30.259230	18S_rRNA	10-629(+)	30.2592	76.71	2569	1	619	1	623	NC_015084	574566	Eukaryota	Chlorophyta	Trebouxiophyceae			Coccomyxa	Coccomyxa subellipsoidea	1239	0.582	0.952	0.952	977.998	Coccomyxa sp. C-169 plastid, complete genome	0	TRUE	0.976	143210	142591	620	2	619	192.214	DNA	Coccomyxa sp.
NODE_49798_length_2569_cov_30.259230	18S_rRNA	10-629(+)	30.2592	76.71	2569	0.9564	592	1	592	JQ677860	77133	Bacteria						uncultured bacterium	1184	0.574	0.963	0.963	972.458	Uncultured bacterium clone 09A_H1_09 16S ribosomal RNA gene, partial sequence	0	TRUE	0.96	797	206	592	2	592	183.598	DNA	Uncultured bacterium
NODE_49798_length_2569_cov_30.259230	18S_rRNA	10-629(+)	30.2592	76.71	2569	1	619	1	621	AB257656	172788	Eukaryota						uncultured phototrophic eukaryote	1239	0.584	0.95	0.95	972.458	Uncultured phototrophic eukaryote chloroplast gene for 16S rRNA, partial sequence, clone: Dolo_37	0	TRUE	0.975	1507	888	620	2	619	192.159	DNA	Uncultured phototrophic
NODE_1251_length_20496_cov_28.613301	18S_rRNA	15942-16634(+)	28.6133	68.53	20496	0.7645	529	1	532	OQ683060	2053767	Eukaryota	Ascomycota	Lecanoromycetes	Lecanorales	Micareaceae	Micarea	Micarea czarnotae	1061	0.367	0.994	0.994	963.225	Micarea czarnotae voucher Herb. Malicek14041 small subunit ribosomal RNA gene, partial sequence; mitochondrial	0	TRUE	0.879	783	252	532	2	529	164.904	DNA	Micarea czarnotae
NODE_109413_length_1468_cov_120.745507	18S_rRNA	941-1468(-)	120.746	298.15	1468	1	527	1	527	GU017651	1411089	Eukaryota	Chlorophyta	Trebouxiophyceae	Trebouxiales	Trebouxiaceae	Symbiochloris	Symbiochloris pauciautosporica	1054	0.554	0.996	0.996	963.225	Symbiochloris pauciautosporica strain SAG 12.86 18S ribosomal RNA gene, partial sequence; internal transcribed spacer 1, 5.8S ribosomal RNA gene, and internal transcribed spacer 2, complete sequence; and 26S ribosomal RNA gene, partial sequence	0	TRUE	0.998	1781	1255	527	2	527	163.145	DNA	Symbiochloris pauciautosporica
NODE_65848_length_2104_cov_4.854465	18S_rRNA	1-546(+)	4.85447	18.21	2104	0.978	533	1	533	EF023764	100272	Eukaryota						uncultured eukaryote	1066	0.469	0.992	0.992	963.225	Uncultured eukaryote clone Amb_18S_1205 18S ribosomal RNA gene, partial sequence	0	TRUE	0.985	1810	1278	533	2	533	165.217	DNA	Uncultured eukaryote
NODE_65848_length_2104_cov_4.854465	18S_rRNA	1-546(+)	4.85447	18.21	2104	0.978	533	1	533	EF023379	100272	Eukaryota						uncultured eukaryote	1066	0.469	0.992	0.992	963.225	Uncultured eukaryote clone Amb_18S_712 18S ribosomal RNA gene, partial sequence	0	TRUE	0.985	1803	1271	533	2	533	165.217	DNA	Uncultured eukaryote
NODE_65848_length_2104_cov_4.854465	18S_rRNA	1-546(+)	4.85447	18.21	2104	0.9963	543	1	543	GU070876	693772	Eukaryota						invertebrate environmental sample	1086	0.464	0.985	0.985	959.531	Invertebrate environmental sample clone G03 small subunit ribosomal RNA gene, partial sequence	0	TRUE	0.991	1792	1250	543	2	543	168.403	DNA	Invertebrate environmental
NODE_36839_length_3192_cov_4.630819	18S_rRNA	1455-1996(+)	4.63082	15.72	3192	1	541	1	541	JQ373980	77133	Bacteria						uncultured bacterium	1082	0.495	0.983	0.983	950.298	Uncultured bacterium clone NCD2s3Powerh12_12555 16S ribosomal RNA gene, partial sequence	0	TRUE	0.992	580	40	541	2	541	168.183	DNA	Uncultured bacterium
NODE_109413_length_1468_cov_120.745507	18S_rRNA	941-1468(-)	120.746	298.15	1468	0.9962	525	1	525	LC109046	100272	Eukaryota						uncultured eukaryote	1050	0.552	0.992	0.992	948.452	Uncultured eukaryote gene for 18S rRNA, partial sequence, clone: AD_Nclone58	0	TRUE	0.994	1798	1274	525	2	525	162.545	DNA	Uncultured eukaryote
NODE_36839_length_3192_cov_4.630819	18S_rRNA	1455-1996(+)	4.63082	15.72	3192	1	541	1	541	MN193411	1882438	Bacteria	Bacteroidota	Sphingobacteriia	Sphingobacteriales	Sphingobacteriaceae	Mucilaginibacter	Mucilaginibacter sp.	1082	0.486	0.982	0.982	944.758	Mucilaginibacter sp. strain SW-T5-31 16S ribosomal RNA gene, partial sequence	0	TRUE	0.991	566	26	541	2	541	168.196	DNA	Mucilaginibacter sp.
NODE_109413_length_1468_cov_120.745507	18S_rRNA	941-1468(-)	120.746	298.15	1468	1	527	1	527	GU017653	415184	Eukaryota	Chlorophyta	Trebouxiophyceae	Trebouxiales	Trebouxiaceae	Dictyochloropsis	Dictyochloropsis splendida	1054	0.556	0.987	0.987	935.525	Dictyochloropsis splendida strain SAG 244.80 18S ribosomal RNA gene, partial sequence; internal transcribed spacer 1, 5.8S ribosomal RNA gene, and internal transcribed spacer 2, complete sequence; and 26S ribosomal RNA gene, partial sequence	0	TRUE	0.993	1782	1256	527	2	527	163.13	DNA	Dictyochloropsis splendida
NODE_87215_length_1723_cov_1.964763	28S_rRNA	0-1043(+)	1.96476	111.9	1723	0.768	801	1	805	XR_008692096	2943436	Eukaryota	Tardigrada	Eutardigrada	Parachela	Macrobiotidae	Paramacrobiotus	Paramacrobiotus metropolitanus	1603	0.51	0.877	0.877	931.832	PREDICTED: Paramacrobiotus metropolitanus large subunit ribosomal RNA (LOC129600597), rRNA	0	TRUE	0.822	3499	2698	802	2	801	248.776	DNA	PREDICTED: Paramacrobiotus metropolitanus
NODE_73654_length_1942_cov_89.972118	18S_rRNA	206-1044(-)	89.9721	222.26	1942	0.6098	511	1	511	OQ725014	1788989	Eukaryota	Ascomycota	Lecanoromycetes	Ostropales	Stictidaceae	Absconditonia	Absconditonia rubra	1022	0.358	0.994	0.994	928.138	Absconditella rubra isolate AS133 small subunit ribosomal RNA gene, partial sequence; mitochondrial	0	TRUE	0.802	801	291	511	2	511	158.541	DNA	Absconditella rubra
NODE_8237_length_8526_cov_45.965676	18S_rRNA	6066-7237(-)	45.9657	145.96	8526	0.4603	1171	633	539	MK092332	1983619	Eukaryota	Ascomycota	Lecanoromycetes		Phlyctidaceae	Phlyctis	Phlyctis boliviensis	1078	0.455	0.976	0.976	924.445	Phlyctis boliviensis voucher 6443 18S small subunit ribosomal RNA gene, internal transcribed spacer 1, 5.8S ribosomal RNA gene, internal transcribed spacer 2, and 26S large subunit ribosomal RNA gene, complete sequence	0	TRUE	0.718	3364	2826	539	2	539	167.315	DNA	Phlyctis boliviensis
NODE_73654_length_1942_cov_89.972118	18S_rRNA	206-1044(-)	89.9721	222.26	1942	0.6062	508	1	508	OQ725015	1788989	Eukaryota	Ascomycota	Lecanoromycetes	Ostropales	Stictidaceae	Absconditonia	Absconditonia rubra	1016	0.358	0.994	0.994	922.598	Absconditella rubra isolate AS135 small subunit ribosomal RNA gene, partial sequence; mitochondrial	0	TRUE	0.8	797	290	508	2	508	157.634	DNA	Absconditella rubra
NODE_2632_length_14955_cov_12.670924	28S_rRNA	5077-8042(+)	12.6709	86.68	14955	0.1784	2535	2007	529	JQ921010	706552	Eukaryota	Chlorophyta	Trebouxiophyceae	Trebouxiales	Trebouxiaceae	Symbiochloris	Symbiochloris irregularis	1058	0.514	0.968	0.968	883.819	Dictyochloropsis irregularis strain SAG 2036 23S large subunit ribosomal RNA gene, partial sequence; and putative LAGLIDADG homing endonuclease gene, complete cds; chloroplast	0	TRUE	0.573	1669	1141	529	2	529	164.45	DNA	Dictyochloropsis irregularis
NODE_500142_length_487_cov_153.736585	18S_rRNA	0-486(+)	153.737	316.91	487	1	486	1	486	PP431974	1755424	Eukaryota	Ascomycota	Eurotiomycetes	Chaetothyriales	Cyphellophoraceae	Cyphellophora	Cyphellophora sp.	972	0.449	0.994	0.994	881.972	Cyphellophora sp. strain CCF 6569 small subunit ribosomal RNA gene, partial sequence	0	TRUE	0.997	927	442	486	2	486	150.813	DNA	Cyphellophora sp.
NODE_500142_length_487_cov_153.736585	18S_rRNA	0-486(+)	153.737	316.91	487	1	486	1	486	NG_065006	856654	Eukaryota	Ascomycota	Eurotiomycetes	Chaetothyriales	Cyphellophoraceae	Cyphellophora	Cyphellophora fusarioides	972	0.449	0.994	0.994	881.972	Cyphellophora fusarioides MUCL 44033 18S rRNA gene, partial sequence; from TYPE material	0	TRUE	0.997	936	451	486	2	486	150.813	DNA	Cyphellophora fusarioides
NODE_500142_length_487_cov_153.736585	18S_rRNA	0-486(+)	153.737	316.91	487	1	486	1	486	MK404055	2588971	Eukaryota	Ascomycota	Eurotiomycetes	Chaetothyriales	Cyphellophoraceae	Cyphellophora	Cyphellophora filicis	972	0.449	0.994	0.994	881.972	Cyphellophora filicis voucher DP002B small subunit ribosomal RNA gene, partial sequence	0	TRUE	0.997	877	392	486	2	486	150.813	DNA	Cyphellophora filicis
NODE_169056_length_1082_cov_15.732338	18S_rRNA	235-896(+)	15.7323	43.16	1082	0.7564	500	1	500	KX822199	569363	Eukaryota	Ascomycota	Eurotiomycetes	Chaetothyriales	Herpotrichiellaceae	Cladophialophora	Cladophialophora subtilis	1000	0.384	0.984	0.984	880.126	Cladophialophora subtilis strain CBS 122642 small subunit ribosomal RNA gene, partial sequence; mitochondrial	0	TRUE	0.87	660	161	500	2	500	155.035	DNA	Cladophialophora subtilis
NODE_418246_length_554_cov_2.197065	18S_rRNA	21-550(+)	2.19706	8.46	554	1	529	1	529	EF219776	120965	Bacteria	Planctomycetota					uncultured Planctomycetota bacterium	1058	0.543	0.964	0.964	872.739	Uncultured planctomycete clone AI-2M_D09 16S ribosomal RNA gene, partial sequence	0	TRUE	0.982	617	89	529	2	529	164.281	DNA	Uncultured planctomycete
NODE_143510_length_1214_cov_104.570800	18S_rRNA	209-885(-)	104.571	262.31	1214	0.8757	603	12	595	OQ646475	284611	Eukaryota	Ascomycota	Dothideomycetes	Strigulales	Strigulaceae	Swinscowia	Swinscowia stigmatella	1177	0.369	0.934	0.934	870.892	Swinscowia stigmatella voucher PRA-Vondrak23542 small subunit ribosomal RNA gene, partial sequence; mitochondrial	0	TRUE	0.905	853	269	592	2	585	181.531	DNA	Swinscowia stigmatella
NODE_526413_length_470_cov_233.101781	18S_rRNA	0-470(+)	233.102	776.78	470	1	470	1	470	GQ462638	100272	Eukaryota						uncultured eukaryote	940	0.477	1	1	869.046	Uncultured eukaryote clone s4_311 18S ribosomal RNA gene, partial sequence	0	TRUE	1	1024	555	470	2	470	145.725	DNA	Uncultured eukaryote
NODE_169056_length_1082_cov_15.732338	18S_rRNA	235-896(+)	15.7323	43.16	1082	0.7519	497	1	497	FJ225751	39412	Eukaryota	Ascomycota	Eurotiomycetes	Chaetothyriales	Herpotrichiellaceae	Phialophora	Phialophora verrucosa	994	0.384	0.982	0.982	869.046	Phialophora verrucosa isolate AFTOL-ID 670 small subunit ribosomal RNA gene, partial sequence; mitochondrial	0	TRUE	0.867	722	226	497	2	497	154.088	DNA	Phialophora verrucosa
NODE_418246_length_554_cov_2.197065	18S_rRNA	21-550(+)	2.19706	8.46	554	1	529	1	531	FJ465972	77133	Bacteria						uncultured bacterium	1058	0.556	0.962	0.962	867.199	Uncultured bacterium clone B55 16S ribosomal RNA gene, partial sequence	0	TRUE	0.981	1047	519	529	2	529	164.38	DNA	Uncultured bacterium
NODE_526413_length_470_cov_233.101781	18S_rRNA	0-470(+)	233.102	776.78	470	1	470	1	470	GU561840	707616	Eukaryota	Ascomycota	Dothideomycetes	Capnodiales			Capnodiales sp. CBS 101364	940	0.474	0.998	0.998	863.506	Capnodiales sp. CBS 101364 18S small subunit ribosomal RNA gene, partial sequence	0	TRUE	0.999	945	476	470	2	470	145.741	DNA	Capnodiales sp.
NODE_526413_length_470_cov_233.101781	18S_rRNA	0-470(+)	233.102	776.78	470	1	470	1	470	GU323993	748606	Eukaryota	Ascomycota	Dothideomycetes	Mycosphaerellales	Extremaceae	Petrophila	Petrophila incerta	940	0.474	0.998	0.998	863.506	Petrophila incerta strain TRN 77 small subunit ribosomal RNA gene, partial sequence	0	TRUE	0.999	879	410	470	2	470	145.741	DNA	Petrophila incerta
NODE_418246_length_554_cov_2.197065	18S_rRNA	21-550(+)	2.19706	8.46	554	1	529	1	530	JQ979033	77133	Bacteria						uncultured bacterium	1058	0.56	0.958	0.958	856.119	Uncultured bacterium clone R-55 16S ribosomal RNA gene, partial sequence	0	TRUE	0.979	1024	496	529	2	529	164.31	DNA	Uncultured bacterium
NODE_637_length_27612_cov_31.881823	18S_rRNA	5764-6414(+)	31.8818	81.72	27612	1	650	1	651	MN593345	1758292	Eukaryota	Ascomycota	Eurotiomycetes	Chaetothyriales	Trichomeriaceae	Arthrocladium	Arthrocladium fulminans	1291	0.395	0.906	0.906	854.272	Arthrocladium fulminans strain CBS 136243 mitochondrion, complete genome	0	TRUE	0.953	10391	9751	650	2	641	198.737	DNA	Arthrocladium fulminans
NODE_798_length_25195_cov_9.885580	18S_rRNA	10885-11522(+)	9.88558	33.69	25195	1	637	1	641	MN593345	1758292	Eukaryota	Ascomycota	Eurotiomycetes	Chaetothyriales	Trichomeriaceae	Arthrocladium	Arthrocladium fulminans	1276	0.396	0.905	0.905	841.346	Arthrocladium fulminans strain CBS 136243 mitochondrion, complete genome	0	TRUE	0.952	10391	9753	639	2	637	198.12	DNA	Arthrocladium fulminans
NODE_4_length_215244_cov_9.551404	28S_rRNA	98044-98784(+)	9.5514	58.4	215244	1	740	1	740	LT629781	1882831	Bacteria	Verrucomicrobiota	Verrucomicrobiia	Verrucomicrobiales	Verrucomicrobiaceae	Verrucomicrobium	Verrucomicrobium sp. GAS474	1480	0.489	0.872	0.872	841.346	Verrucomicrobiaceae bacterium GAS474 genome assembly, chromosome: I	0	TRUE	0.936	3537422	3538161	740	2	740	230.107	DNA	Verrucomicrobiaceae bacterium
NODE_102705_length_1534_cov_2.702128	28S_rRNA	33-923(-)	2.70213	6.74	1534	1	890	1	924	HQ849399	5791	Eukaryota	Evosea	Eumycetozoa	Physariida	Physaraceae	Physarum	Physarum polycephalum	1802	0.4	0.834	0.834	817.339	Physarum polycephalum strain M3CVIII 23S large subunit ribosomal RNA, complete sequence; mitochondrial	0	TRUE	0.917	2548	1637	912	2	890	282.497	DNA	Physarum polycephalum
NODE_233586_length_863_cov_716.922392	28S_rRNA	0-863(-)	716.922	1481.23	863	1	863	1	889	AC277064	574566	Eukaryota	Chlorophyta	Trebouxiophyceae			Coccomyxa	Coccomyxa subellipsoidea	1737	0.566	0.84	0.84	817.339	Coccomyxa subellipsoidea C-169 clone FAHX137-B20, complete sequence	0	TRUE	0.92	1702	2575	874	2	863	271.464	DNA	Coccomyxa subellipsoidea
NODE_233586_length_863_cov_716.922392	28S_rRNA	0-863(-)	716.922	1481.23	863	1	863	1	889	AC277041	574566	Eukaryota	Chlorophyta	Trebouxiophyceae			Coccomyxa	Coccomyxa subellipsoidea	1737	0.566	0.84	0.84	817.339	Coccomyxa subellipsoidea C-169 clone FAHX05-A01, complete sequence	0	TRUE	0.92	37842	36969	874	2	863	271.464	DNA	Coccomyxa subellipsoidea
NODE_102705_length_1534_cov_2.702128	28S_rRNA	33-923(-)	2.70213	6.74	1534	1	890	1	924	AF080601	5791	Eukaryota	Evosea	Eumycetozoa	Physariida	Physaraceae	Physarum	Physarum polycephalum	1800	0.399	0.833	0.833	809.953	Physarum polycephalum mitochondrial large subunit ribosomal RNA, RNA-edited complete sequence	0	TRUE	0.917	2546	1637	910	2	890	281.878	DNA	Physarum polycephalum
NODE_10530_length_7419_cov_6.416235	18S_rRNA	1589-2282(+)	6.41624	1234.02	7419	0.9986	693	2	701	NC_027660	332947	Eukaryota	Ascomycota	Sordariomycetes	Hypocreales	Ophiocordycipitaceae	Hirsutella	Hirsutella minnesotensis	1384	0.351	0.879	0.879	808.106	Hirsutella minnesotensis strain 3608 mitochondrion, complete genome	0	TRUE	0.939	46900	46209	692	2	692	214.566	DNA	Hirsutella minnesotensis
NODE_1013_length_22668_cov_18.968173	18S_rRNA	12052-12738(+)	18.9682	52.96	22668	0.8878	609	1	613	OQ646324	448030	Eukaryota	Ascomycota	Lecanoromycetes	Lecanorales	Micareaceae	Micarea	Micarea nowakii	1220	0.362	0.904	0.904	800.72	Micarea nowakii voucher PRA-Vondrak24036 small subunit ribosomal RNA gene, partial sequence; mitochondrial	0	TRUE	0.896	902	292	611	2	609	189.299	DNA	Micarea nowakii
NODE_2496_length_15321_cov_14.625689	18S_rRNA	14842-15319(-)	14.6257	36.09	15321	1	477	1	478	NC_025548	381761	Eukaryota	Chlorophyta	Trebouxiophyceae			Elliptochloris	Elliptochloris bilobata	955	0.573	0.969	0.969	798.873	Elliptochloris bilobata culture-collection CAUP<CZH>:H7103 chloroplast, complete genome	0	TRUE	0.984	47969	47492	478	2	477	148.026	DNA	Elliptochloris bilobata
NODE_143510_length_1214_cov_104.570800	18S_rRNA	209-885(-)	104.571	262.31	1214	0.7944	537	1	542	KF816212	1491772	Eukaryota	Ascomycota	Dothideomycetes	Abrothallales	Abrothallaceae	Abrothallus	Abrothallus usneae	1078	0.377	0.926	0.936	795.18	Abrothallus usneae 12S ribosomal RNA gene, partial sequence; mitochondrial	0	TRUE	0.865	895	355	541	2	537	167.735	DNA	Abrothallus usneae
NODE_347695_length_638_cov_5.386809	18S_rRNA	132-635(-)	5.38681	19.27	638	0.9463	476	1	476	JN656747	34034	Bacteria		Deltaproteobacteria				uncultured delta proteobacterium	942	0.547	0.971	0.971	793.333	Uncultured delta proteobacterium clone KWK1S.14 16S ribosomal RNA gene, partial sequence	0	TRUE	0.958	1515	1050	476	2	466	144.483	DNA	Uncultured delta
NODE_10530_length_7419_cov_6.416235	18S_rRNA	1589-2282(+)	6.41624	1234.02	7419	1	693	1	696	MW030499	122658	Eukaryota	Ascomycota	Sordariomycetes	Hypocreales	Bionectriaceae	Clonostachys	Clonostachys rogersoniana	1379	0.37	0.874	0.874	785.946	Clonostachys rogersoniana mitochondrion, complete genome	0	TRUE	0.937	13252	12567	693	2	686	212.712	DNA	Clonostachys rogersoniana
NODE_8980_length_8134_cov_8.011791	18S_rRNA	2443-3299(-)	8.01179	24	8134	0.5888	511	8	506	OQ725017	3037361	Eukaryota	Ascomycota	Lecanoromycetes	Ostropales	Stictidaceae	Absconditella	Absconditella pauxilla	1010	0.342	0.947	0.947	784.1	Absconditella pauxilla isolate AS188 small subunit ribosomal RNA gene, partial sequence; mitochondrial	0	TRUE	0.768	797	292	506	2	504	157.006	DNA	Absconditella pauxilla
NODE_347695_length_638_cov_5.386809	18S_rRNA	132-635(-)	5.38681	19.27	638	1	503	1	503	CP089984	2741071	Bacteria	Myxococcota	Myxococcia	Myxococcales	Pendulisporaceae	Pendulispora	Pendulispora albinea	996	0.552	0.95	0.95	782.253	Pendulispora albinea strain MSr11954 chromosome, complete genome	0	TRUE	0.975	3587024	3586532	503	2	493	152.878	DNA	Pendulispora albinea
NODE_798_length_25195_cov_9.885580	18S_rRNA	10885-11522(+)	9.88558	33.69	25195	0.8917	568	1	572	AF346425	633453	Eukaryota	Ascomycota	Eurotiomycetes	Chaetothyriales	Trichomeriaceae	Knufia	Knufia sp. CBS 268.34	1139	0.398	0.914	0.914	780.406	Knufia sp. CBS 268.34 small subunit ribosomal RNA gene, partial sequence; mitochondrial	0	TRUE	0.903	806	236	571	2	568	177.146	DNA	Knufia sp.
NODE_347695_length_638_cov_5.386809	18S_rRNA	132-635(-)	5.38681	19.27	638	0.9583	482	1	482	FJ625305	77133	Bacteria						uncultured bacterium	954	0.551	0.961	0.961	776.713	Uncultured bacterium clone HF_M_2 16S ribosomal RNA gene gene, partial sequence	0	TRUE	0.959	1483	1012	482	2	472	146.314	DNA	Uncultured bacterium
NODE_2496_length_15321_cov_14.625689	18S_rRNA	14842-15319(-)	14.6257	36.09	15321	0.9099	434	1	434	AY250858	171245	Eukaryota	Chlorophyta					uncultured Chlorophyta	868	0.581	0.988	0.988	774.866	Uncultured chlorophyte clone BPU108 16S ribosomal RNA gene, partial sequence; chloroplast gene for chloroplast product	0	TRUE	0.949	949	516	434	2	434	134.325	DNA	Uncultured chlorophyte
NODE_4_length_215244_cov_9.551404	28S_rRNA	98044-98784(+)	9.5514	58.4	215244	1	740	1	745	LR797830	2730359	Bacteria	Verrucomicrobiota				Methylacidimicrobium	Methylacidimicrobium sp. AP8	1478	0.55	0.856	0.856	773.02	Methylacidimicrobium sp. AP8 isolate MTHMO1 genome assembly, chromosome: I	0	TRUE	0.928	562644	561907	740	2	738	229.726	DNA	Methylacidimicrobium sp.
NODE_4_length_215244_cov_9.551404	28S_rRNA	98044-98784(+)	9.5514	58.4	215244	1	740	1	744	CP066203	2796139	Bacteria	Verrucomicrobiota				Methylacidimicrobium	Methylacidimicrobium sp. B4	1478	0.538	0.855	0.855	767.48	Methylacidimicrobium sp. B4 chromosome, complete genome	0	TRUE	0.927	2070520	2069783	740	2	738	229.728	DNA	Methylacidimicrobium sp.
NODE_8980_length_8134_cov_8.011791	18S_rRNA	2443-3299(-)	8.01179	24	8134	0.5724	497	8	492	OQ725019	3037361	Eukaryota	Ascomycota	Lecanoromycetes	Ostropales	Stictidaceae	Absconditella	Absconditella pauxilla	982	0.339	0.947	0.947	763.787	Absconditella pauxilla isolate AS284 small subunit ribosomal RNA gene, partial sequence; mitochondrial	0	TRUE	0.76	784	293	492	2	490	152.641	DNA	Absconditella pauxilla
NODE_87497_length_1719_cov_2.205847	28S_rRNA	642-1532(+)	2.20585	5.07	1719	0.4955	491	51	443	MW588429	2811066	Eukaryota	Tardigrada	Eutardigrada	Parachela	Macrobiotidae	Macrobiotus	Macrobiotus cf. polonicus	884	0.497	0.977	0.977	761.94	Macrobiotus cf. polonicus isolate C4340_M 5.8S ribosomal RNA gene, partial sequence; internal transcribed spacer 2, complete sequence; and large subunit ribosomal RNA gene, partial sequence	0	TRUE	0.736	443	1	443	2	441	137.238	DNA	Macrobiotus cf.
NODE_87497_length_1719_cov_2.205847	28S_rRNA	642-1532(+)	2.20585	5.07	1719	0.4629	890	479	412	MN888355	798217	Eukaryota	Tardigrada	Eutardigrada	Parachela	Macrobiotidae	Macrobiotus	Macrobiotus polonicus	824	0.524	1	1	761.94	Macrobiotus polonicus strain AT.002 large subunit ribosomal RNA gene, partial sequence	0	TRUE	0.731	412	1	412	2	412	128.255	DNA	Macrobiotus polonicus
NODE_102705_length_1534_cov_2.702128	28S_rRNA	33-923(-)	2.70213	6.74	1534	1	890	1	915	NC_002508	5791	Eukaryota	Evosea	Eumycetozoa	Physariida	Physaraceae	Physarum	Physarum polycephalum	1777	0.386	0.826	0.826	760.093	Physarum polycephalum mitochondrion, complete genome	0	TRUE	0.913	50919	50033	890	2	887	275.157	DNA	Physarum polycephalum
NODE_138_length_56901_cov_12.642950	18S_rRNA	33595-34567(-)	12.643	28.8	56901	0.6327	823	209	617	HQ418440	155900							uncultured organism	1222	0.392	0.891	0.891	758.247	Uncultured organism clone 51_2ABc6 small subunit ribosomal RNA gene, partial sequence; mitochondrial	0	TRUE	0.762	935	329	615	2	607	187.853	DNA	Uncultured organism
NODE_1013_length_22668_cov_18.968173	18S_rRNA	12052-12738(+)	18.9682	52.96	22668	0.8936	613	1	614	OQ646334	284097	Eukaryota	Ascomycota	Lecanoromycetes	Lecanorales	Micareaceae	Micarea	Micarea pycnidiophora	1215	0.347	0.893	0.893	756.4	Micarea pycnidiophora voucher PRA-Palice27692 small subunit ribosomal RNA gene, partial sequence; mitochondrial	0	TRUE	0.893	887	286	613	2	602	186.529	DNA	Micarea pycnidiophora
NODE_637_length_27612_cov_31.881823	18S_rRNA	5764-6414(+)	31.8818	81.72	27612	0.8969	583	1	585	AF346425	633453	Eukaryota	Ascomycota	Eurotiomycetes	Chaetothyriales	Trichomeriaceae	Knufia	Knufia sp. CBS 268.34	1158	0.397	0.903	0.903	754.553	Knufia sp. CBS 268.34 small subunit ribosomal RNA gene, partial sequence; mitochondrial	0	TRUE	0.9	808	234	583	2	575	178.397	DNA	Knufia sp.
NODE_87497_length_1719_cov_2.205847	28S_rRNA	642-1532(+)	2.20585	5.07	1719	0.4629	890	479	412	OR398059	3066127	Eukaryota	Tardigrada	Eutardigrada	Parachela	Macrobiotidae	Xerobiotus	Xerobiotus cf. reductus	824	0.519	0.995	0.995	750.86	Xerobiotus cf. reductus isolate PL_3185_8 large subunit ribosomal RNA gene, partial sequence	0	TRUE	0.729	412	1	412	2	412	128.254	DNA	Xerobiotus cf.
NODE_637_length_27612_cov_31.881823	18S_rRNA	5764-6414(+)	31.8818	81.72	27612	0.7646	497	1	499	KX822244	1934159	Eukaryota	Ascomycota	Eurotiomycetes	Chaetothyriales			Chaetothyriales sp. MACrh12a	993	0.397	0.94	0.94	750.86	Chaetothyriales sp. MACrh12a strain CBS 134917 small subunit ribosomal RNA gene, partial sequence; mitochondrial	0	TRUE	0.852	755	260	497	2	496	153.715	DNA	Chaetothyriales sp.
NODE_1013_length_22668_cov_18.968173	18S_rRNA	12052-12738(+)	18.9682	52.96	22668	0.8848	607	1	612	OQ646312	2053768	Eukaryota	Ascomycota	Lecanoromycetes	Lecanorales	Micareaceae	Micarea	Micarea globulosella	1217	0.366	0.889	0.889	747.167	Micarea globulosella voucher PRA-Vondrak23805a small subunit ribosomal RNA gene, partial sequence; mitochondrial	0	TRUE	0.887	895	286	610	2	607	188.925	DNA	Micarea globulosella
NODE_173_length_52336_cov_22.587688	18S_rRNA	17944-18832(+)	22.5877	52.61	52336	0.4977	888	447	443	OZ004252	1274662	Eukaryota	Chlorophyta	Trebouxiophyceae			Coccomyxa	Coccomyxa viridis	885	0.524	0.968	0.968	739.78	Coccomyxa viridis genome assembly, organelle: mitochondrion	0	TRUE	0.733	49599	49157	443	2	442	137.174	DNA	Coccomyxa viridis
NODE_798_length_25195_cov_9.885580	18S_rRNA	10885-11522(+)	9.88558	33.69	25195	1	637	1	644	NC_030600	89940	Eukaryota	Ascomycota	Eurotiomycetes	Chaetothyriales	Herpotrichiellaceae	Cladophialophora	Cladophialophora bantiana	1278	0.378	0.876	0.876	737.934	Cladophialophora bantiana mitochondrion, complete genome	0	TRUE	0.938	15588	14948	641	2	637	198.672	DNA	Cladophialophora bantiana
NODE_62997_length_2172_cov_4.761814	18S_rRNA	1273-2172(-)	4.76181	34.81	2172	0.9644	899	33	888	JQ301630	271840	Eukaryota	Ascomycota	Lecanoromycetes	Teloschistales	Teloschistaceae	Teloschistes	Teloschistes exilis	1746	0.464	0.822	0.822	737.934	Teloschistes exilis isolate Gaya 12 18S small subunit ribosomal RNA gene, partial sequence	0	TRUE	0.893	1259	381	879	2	867	272.379	DNA	Teloschistes exilis
NODE_138_length_56901_cov_12.642950	18S_rRNA	33595-34567(-)	12.643	28.8	56901	0.8302	807	1	813	PP746562	33092	Eukaryota	Chlorophyta	Trebouxiophyceae	Prasiolales	Koliellaceae	Koliella	Koliella longiseta	1598	0.422	0.835	0.835	734.24	Koliella longiseta culture UTEX:339 mitochondrion, complete genome	0	TRUE	0.833	8980	8190	807	2	791	245.147	DNA	Koliella longiseta
NODE_138_length_56901_cov_12.642950	18S_rRNA	33595-34567(-)	12.643	28.8	56901	0.6049	796	209	590	HQ418451	155900							uncultured organism	1168	0.393	0.893	0.893	730.547	Uncultured organism clone 58_1c16 small subunit ribosomal RNA gene, partial sequence; mitochondrial	0	TRUE	0.749	1406	827	588	2	580	179.447	DNA	Uncultured organism
NODE_62997_length_2172_cov_4.761814	18S_rRNA	1273-2172(-)	4.76181	34.81	2172	0.9644	899	33	888	AY584671	271840	Eukaryota	Ascomycota	Lecanoromycetes	Teloschistales	Teloschistaceae	Teloschistes	Teloschistes exilis	1746	0.465	0.819	0.819	721.314	Teloschistes exilis isolate AFTOL-ID 87 18S ribosomal RNA gene, partial sequence	0	TRUE	0.892	1245	367	879	2	867	272.324	DNA	Teloschistes exilis
NODE_10530_length_7419_cov_6.416235	18S_rRNA	1589-2282(+)	6.41624	1234.02	7419	1	693	1	694	OQ205181	160290	Eukaryota	Ascomycota	Sordariomycetes	Hypocreales	Bionectriaceae	Clonostachys	Clonostachys byssicola	1372	0.365	0.857	0.857	719.467	Clonostachys byssicola mitochondrion, complete genome	0	TRUE	0.929	15625	14947	693	2	679	210.477	DNA	Clonostachys byssicola
NODE_176554_length_1050_cov_27.616650	28S_rRNA	0-1049(+)	27.6166	944.64	1050	0.4366	458	1	459	MK092095	1399625	Eukaryota	Ascomycota	Lecanoromycetes	Lecanorales	Ramalinaceae	Biatora	Biatora appalachensis	916	0.485	0.946	0.946	708.387	Biatora appalachensis voucher 46585 18S small subunit ribosomal RNA gene, partial sequence; internal transcribed spacer 1, 5.8S ribosomal RNA gene, and internal transcribed spacer 2, complete sequence; and 26S large subunit ribosomal RNA gene, partial sequence	0	TRUE	0.691	4763	4306	458	2	458	142.381	DNA	Biatora appalachensis
NODE_62997_length_2172_cov_4.761814	18S_rRNA	1273-2172(-)	4.76181	34.81	2172	0.8343	899	150	764	DQ973013	205647	Eukaryota	Ascomycota	Lecanoromycetes	Caliciales	Physciaceae	Tornabea	Tornabea scutellifera	1508	0.451	0.838	0.838	706.54	Tornabea scutellifera isolate AFTOL-ID 1061 18S small subunit ribosomal RNA gene, partial sequence	0	TRUE	0.836	1304	547	758	2	750	235.193	DNA	Tornabea scutellifera
NODE_30083_length_3695_cov_6.172471	28S_rRNA	2823-3695(-)	6.17247	45.67	3695	0.5023	872	435	440	AB550779	39412	Eukaryota	Ascomycota	Eurotiomycetes	Chaetothyriales	Herpotrichiellaceae	Phialophora	Phialophora verrucosa	877	0.531	0.955	0.955	699.154	Phialophora verrucosa genes for ITS1, 5.8S rRNA, ITS2 and large subunit rRNA, partial and complete sequence, strain: IFM 51934	0	TRUE	0.728	3906	3468	439	2	438	136.012	DNA	Phialophora verrucosa
NODE_30083_length_3695_cov_6.172471	28S_rRNA	2823-3695(-)	6.17247	45.67	3695	0.5023	872	435	440	AB550777	39412	Eukaryota	Ascomycota	Eurotiomycetes	Chaetothyriales	Herpotrichiellaceae	Phialophora	Phialophora verrucosa	877	0.531	0.955	0.955	699.154	Phialophora verrucosa genes for ITS1, 5.8S rRNA, ITS2 and large subunit rRNA, partial and complete sequence, strain: IFM 41779	0	TRUE	0.728	4690	4252	439	2	438	136.012	DNA	Phialophora verrucosa
NODE_30083_length_3695_cov_6.172471	28S_rRNA	2823-3695(-)	6.17247	45.67	3695	0.5011	871	435	439	AB550778	39412	Eukaryota	Ascomycota	Eurotiomycetes	Chaetothyriales	Herpotrichiellaceae	Phialophora	Phialophora verrucosa	875	0.527	0.952	0.952	691.767	Phialophora verrucosa genes for ITS1, 5.8S rRNA, ITS2 and large subunit rRNA, partial and complete sequence, strain: IFM 41871	0	TRUE	0.727	4295	3858	438	2	437	135.738	DNA	Phialophora verrucosa
NODE_176554_length_1050_cov_27.616650	28S_rRNA	0-1049(+)	27.6166	944.64	1050	0.4366	458	1	460	D17810	63676	Eukaryota	Chlorophyta	Trebouxiophyceae	Watanabeales		Chloroidium	Chloroidium ellipsoideum	916	0.478	0.935	0.935	680.687	Chlorella ellipsoidea gene for large subunit rRNA, with group-I self-splicing intron	0	TRUE	0.686	3241	2784	458	2	458	142.373	DNA	Chlorella ellipsoidea
NODE_176554_length_1050_cov_27.616650	28S_rRNA	0-1049(+)	27.6166	944.64	1050	0.4366	458	1	459	PP944841	1263142	Eukaryota	Streptophyta	Lycopodiopsida	Lycopodiales	Lycopodiaceae	Phlegmariurus	Phlegmariurus salvinioides	914	0.48	0.935	0.935	678.841	Phlegmariurus salvinioides isolate 13227 small subunit ribosomal RNA gene, internal transcribed spacer 1, 5.8S ribosomal RNA gene, internal transcribed spacer 2, and large subunit ribosomal RNA gene, complete sequence	0	TRUE	0.686	6173	5718	458	2	456	141.845	DNA	Phlegmariurus salvinioides
NODE_2496_length_15321_cov_14.625689	18S_rRNA	14842-15319(-)	14.6257	36.09	15321	1	477	1	479	NC_025532	3102	Eukaryota	Chlorophyta	Trebouxiophyceae	Trebouxiales	Trebouxiaceae	Parietochloris	Parietochloris pseudoalveolaris	956	0.574	0.923	0.923	678.841	Ettlia pseudoalveolaris culture-collection UTEX:975 chloroplast, complete genome	0	TRUE	0.961	118210	117732	479	2	477	148.497	DNA	Ettlia pseudoalveolaris
NODE_35211_length_3298_cov_5.851599	28S_rRNA	1617-2608(-)	5.8516	31.13	3298	0.9939	985	1	1004	NC_063815	907947	Eukaryota	Oomycota		Pythiales	Pythiaceae	Phytopythium	Phytopythium vexans	1966	0.403	0.793	0.793	664.068	Phytopythium vexans culture CBS:119.80 mitochondrion, complete genome	0	TRUE	0.893	18779	19759	985	2	981	304.299	DNA	Phytopythium vexans
NODE_35211_length_3298_cov_5.851599	28S_rRNA	1617-2608(-)	5.8516	31.13	3298	0.9939	985	1	1004	NC_063815	907947	Eukaryota	Oomycota		Pythiales	Pythiaceae	Phytopythium	Phytopythium vexans	1966	0.403	0.793	0.793	664.068	Phytopythium vexans culture CBS:119.80 mitochondrion, complete genome	0	TRUE	0.893	2538	1558	985	2	981	304.299	DNA	Phytopythium vexans
NODE_866_length_24306_cov_13.925337	18S_rRNA	3484-4161(+)	13.9253	51.91	24306	0.9882	675	7	676	NC_045905	64499	Eukaryota	Ascomycota	Dothideomycetes	Dothideales	Dothioraceae	Sydowia	Sydowia polyspora	1324	0.382	0.851	0.851	664.068	Sydowia polyspora mitochondrion, complete genome	0	TRUE	0.919	13264	13918	669	2	655	203.122	DNA	Sydowia polyspora
NODE_233586_length_863_cov_716.922392	28S_rRNA	0-863(-)	716.922	1481.23	863	1	863	1	886	D17810	63676	Eukaryota	Chlorophyta	Trebouxiophyceae	Watanabeales		Chloroidium	Chloroidium ellipsoideum	1727	0.513	0.809	0.809	658.528	Chlorella ellipsoidea gene for large subunit rRNA, with group-I self-splicing intron	0	TRUE	0.905	1709	846	864	2	863	268.384	DNA	Chlorella ellipsoidea
NODE_363088_length_617_cov_2.711111	18S_rRNA	91-616(+)	2.71111	7.32	617	0.821	466	36	431	AY593918	288513	Eukaryota	Nematoda	Chromadorea	Rhabditida	Aphelenchoididae	Laimaphelenchus	Laimaphelenchus penardi	862	0.452	0.942	0.942	658.528	Laimaphelenchus penardi strain LaimPen1 18S ribosomal RNA gene, partial sequence	0	TRUE	0.881	432	2	431	2	431	133.52	DNA	Laimaphelenchus penardi
NODE_866_length_24306_cov_13.925337	18S_rRNA	3484-4161(+)	13.9253	51.91	24306	0.9778	672	11	670	LC739045	2983309	Eukaryota	Ascomycota	Dothideomycetes				Dothideomycetes sp. NU200	1315	0.372	0.849	0.849	654.834	Dothideomycetes sp. NU200 mitochondrial DNA, complete genome	0	TRUE	0.914	25720	25068	662	2	653	202.334	DNA	Dothideomycetes sp.
NODE_866_length_24306_cov_13.925337	18S_rRNA	3484-4161(+)	13.9253	51.91	24306	0.9882	675	7	675	CP139017	5580	Eukaryota	Ascomycota	Dothideomycetes	Dothideales	Saccotheciaceae	Aureobasidium	Aureobasidium pullulans	1320	0.379	0.849	0.849	654.834	Aureobasidium pullulans isolate CG163 mitochondrion, complete genome	0	TRUE	0.919	25401	26051	669	2	651	201.871	DNA	Aureobasidium pullulans
NODE_363088_length_617_cov_2.711111	18S_rRNA	91-616(+)	2.71111	7.32	617	0.8171	466	38	429	EU306346	288513	Eukaryota	Nematoda	Chromadorea	Rhabditida	Aphelenchoididae	Laimaphelenchus	Laimaphelenchus penardi	858	0.45	0.939	0.939	649.294	Laimaphelenchus penardi isolate wb6 18S ribosomal RNA gene, partial sequence	0	TRUE	0.878	431	3	429	2	429	132.941	DNA	Laimaphelenchus penardi
NODE_4751_length_11405_cov_83.963542	28S_rRNA	99-1339(+)	83.9635	816.35	11405	0.446	1240	688	570	LC604817	3113649	Eukaryota	Chlorophyta	Trebouxiophyceae		Coccomyxaceae	Medakamo	Medakamo hakoo	1121	0.489	0.877	0.877	647.448	Medakamo hakoo NIES-4000 mitochondrial DNA, complete genome	1.23e-180	TRUE	0.662	7821	8388	568	2	553	176.464	DNA	Medakamo hakoo
NODE_35211_length_3298_cov_5.851599	28S_rRNA	1617-2608(-)	5.8516	31.13	3298	0.9939	985	1	1004	NC_027966	114742	Eukaryota	Oomycota		Pythiales	Pythiaceae	Pythium	Pythium insidiosum	1965	0.413	0.79	0.79	645.601	Pythium insidiosum mitochondrial DNA, complete genome	3.5e-180	TRUE	0.892	9117	10096	985	2	980	304.098	DNA	Pythium insidiosum
NODE_239113_length_849_cov_2.218912	18S_rRNA	196-840(+)	2.21891	4.87	849	1	644	1	647	MT663151	1928706	Eukaryota	Basidiomycota	Microbotryomycetes	Sporidiobolales	Sporidiobolaceae	Sporobolomyces	Sporobolomyces sp.	1283	0.455	0.847	0.847	636.368	Sporobolomyces sp. mitochondrion, complete genome	1.34e-177	TRUE	0.923	9943	9305	644	2	639	197.765	DNA	Sporobolomyces sp.
NODE_107609_length_1485_cov_3.160511	18S_rRNA	522-1355(-)	3.16051	9.37	1485	0.6951	579	1	583	OQ646211	690300	Eukaryota	Ascomycota	Lecanoromycetes	Ostropales	Stictidaceae	Cryptodiscus	Cryptodiscus tabularum	1155	0.337	0.866	0.866	634.521	Cryptodiscus tabularum voucher PRA-Vondrak25892 small subunit ribosomal RNA gene, partial sequence; mitochondrial	6.32e-177	TRUE	0.781	853	278	579	2	576	178.552	DNA	Cryptodiscus tabularum
NODE_107609_length_1485_cov_3.160511	18S_rRNA	522-1355(-)	3.16051	9.37	1485	0.6951	579	1	584	OQ646208	292181	Eukaryota	Ascomycota	Lecanoromycetes	Ostropales	Stictidaceae	Cryptodiscus	Cryptodiscus foveolaris	1154	0.339	0.866	0.866	634.521	Cryptodiscus foveolaris voucher PRA-Vondrak20730 small subunit ribosomal RNA gene, partial sequence; mitochondrial	6.32e-177	TRUE	0.781	855	281	579	2	575	178.291	DNA	Cryptodiscus foveolaris
NODE_252_length_44357_cov_14.004268	18S_rRNA	1470-2804(+)	14.0043	32.59	44357	0.3186	1309	885	426	AY250862	100272	Eukaryota						uncultured eukaryote	849	0.458	0.937	0.937	634.521	Uncultured eukaryote clone BPU274 16S ribosomal RNA gene, partial sequence; mitochondrial gene for mitochondrial product	1.03e-176	TRUE	0.628	1044	621	425	2	424	131.217	DNA	Uncultured eukaryote
NODE_4751_length_11405_cov_83.963542	28S_rRNA	99-1339(+)	83.9635	816.35	11405	0.446	1239	687	559	OY253665	3025909	Eukaryota	Chlorophyta	Trebouxiophyceae			Choricystis	Choricystis sp. odSpoLacu1	1105	0.491	0.873	0.873	627.135	Choricystis sp. odSpoLacu1 genome assembly, organelle: mitochondrion	1.6e-174	TRUE	0.659	9267	8716	553	2	552	171.511	DNA	Choricystis sp.
NODE_4751_length_11405_cov_83.963542	28S_rRNA	99-1339(+)	83.9635	816.35	11405	0.4452	1239	688	558	PP746557	41300	Eukaryota	Chlorophyta	Trebouxiophyceae			Choricystis	Choricystis parasitica	1104	0.489	0.871	0.871	621.595	Choricystis parasitica culture SAG:17.98 mitochondrion, complete genome	7.43e-173	TRUE	0.658	2722	2171	552	2	552	171.535	DNA	Choricystis parasitica
NODE_382_length_35992_cov_12.912098	28S_rRNA	7401-8496(+)	12.9121	29.4	35992	0.6301	865	176	709	KR017747	173492	Eukaryota	Chlorophyta	Trebouxiophyceae	Prasiolales	Prasiolaceae	Prasiola	Prasiola crispa	1391	0.419	0.827	0.827	603.128	Prasiola crispa clone Contig2 mitochondrion sequence	2.37e-167	TRUE	0.728	33658	32958	701	2	690	217.338	DNA	Prasiola crispa
NODE_107609_length_1485_cov_3.160511	18S_rRNA	522-1355(-)	3.16051	9.37	1485	0.6435	536	1	540	OQ682932	292181	Eukaryota	Ascomycota	Lecanoromycetes	Ostropales	Stictidaceae	Cryptodiscus	Cryptodiscus foveolaris	1067	0.35	0.87	0.87	597.588	Cryptodiscus foveolaris voucher Herb. Malicek13978 small subunit ribosomal RNA gene, partial sequence; mitochondrial	8.29e-166	TRUE	0.757	805	275	536	2	531	164.643	DNA	Cryptodiscus foveolaris
NODE_143510_length_1214_cov_104.570800	18S_rRNA	209-885(-)	104.571	262.31	1214	0.8314	624	63	572	OL396729	2879175	Eukaryota	Ascomycota	Eurotiomycetes	Verrucariales	Verrucariaceae	Verrucaria	Verrucaria sp. 13 SPS-2021	1132	0.388	0.858	0.858	597.588	Verrucaria sp. 13 SPS-2021 isolate PRA-JV24725 from Czech Republic small subunit ribosomal RNA gene, partial sequence	6.67e-166	TRUE	0.845	867	298	570	2	562	176.426	DNA	Verrucaria sp.
NODE_363088_length_617_cov_2.711111	18S_rRNA	91-616(+)	2.71111	7.32	617	0.7829	466	56	419	AY593919	288513	Eukaryota	Nematoda	Chromadorea	Rhabditida	Aphelenchoididae	Laimaphelenchus	Laimaphelenchus penardi	830	0.453	0.919	0.921	582.815	Laimaphelenchus penardi strain LaimPen2 2 700+701 18S ribosomal RNA gene, partial sequence	1.43e-161	TRUE	0.852	422	4	419	2	411	129.81	DNA	Laimaphelenchus penardi
NODE_117411_length_1397_cov_29.122727	28S_rRNA	0-757(-)	29.1227	68.17	1397	0.5773	437	1	442	KC333512	531392	Eukaryota	Chlorophyta	Trebouxiophyceae	Trebouxiales	Trebouxiaceae	Symbiochloris	Symbiochloris symbiontica	872	0.552	0.905	0.905	573.582	Symbiochloris symbiontica strain SAG 27.81 18S ribosomal RNA gene, partial sequence; internal transcribed spacer 1, 5.8S ribosomal RNA gene, and internal transcribed spacer 2, complete sequence; and 28S ribosomal RNA gene, partial sequence	1.27e-158	TRUE	0.741	677	243	437	2	435	134.046	DNA	Symbiochloris symbiontica
NODE_252_length_44357_cov_14.004268	18S_rRNA	1470-2804(+)	14.0043	32.59	44357	0.3583	762	285	486	OZ004252	1274662	Eukaryota	Chlorophyta	Trebouxiophyceae			Coccomyxa	Coccomyxa viridis	961	0.503	0.883	0.883	571.735	Coccomyxa viridis genome assembly, organelle: mitochondrion	8.19e-158	TRUE	0.621	49083	48601	483	2	478	149.823	DNA	Coccomyxa viridis
NODE_382_length_35992_cov_12.912098	28S_rRNA	7401-8496(+)	12.9121	29.4	35992	0.3644	863	465	401	NC_027722	38881	Eukaryota	Chlorophyta	Trebouxiophyceae			Botryococcus	Botryococcus braunii	798	0.516	0.925	0.925	571.735	Botryococcus braunii mitochondrion, complete genome	6.68e-158	TRUE	0.645	10541	10143	399	2	399	124.2	DNA	Botryococcus braunii
NODE_920_length_23684_cov_98.288135	18S_rRNA	2339-3001(-)	98.2881	252.35	23684	0.8927	591	1	596	OQ646353	3024456	Eukaryota	Ascomycota	Dothideomycetes	Pleosporales	Naetrocymbaceae	Naetrocymbe	Naetrocymbe punctiformis	1174	0.357	0.844	0.844	569.888	Naetrocymbe punctiformis voucher PRA-Vondrak25461 small subunit ribosomal RNA gene, partial sequence; mitochondrial	1.42e-157	TRUE	0.868	853	271	591	2	583	180.968	DNA	Naetrocymbe punctiformis
NODE_920_length_23684_cov_98.288135	18S_rRNA	2339-3001(-)	98.2881	252.35	23684	0.8927	591	1	596	OQ646352	3024456	Eukaryota	Ascomycota	Dothideomycetes	Pleosporales	Naetrocymbaceae	Naetrocymbe	Naetrocymbe punctiformis	1174	0.357	0.844	0.844	569.888	Naetrocymbe punctiformis voucher PRA-Vondrak24620 small subunit ribosomal RNA gene, partial sequence; mitochondrial	1.42e-157	TRUE	0.868	853	271	591	2	583	180.968	DNA	Naetrocymbe punctiformis
NODE_920_length_23684_cov_98.288135	18S_rRNA	2339-3001(-)	98.2881	252.35	23684	0.8927	591	1	596	OQ646351	3024456	Eukaryota	Ascomycota	Dothideomycetes	Pleosporales	Naetrocymbaceae	Naetrocymbe	Naetrocymbe punctiformis	1174	0.357	0.844	0.844	569.888	Naetrocymbe punctiformis voucher PRA-Vondrak24089 small subunit ribosomal RNA gene, partial sequence; mitochondrial	1.42e-157	TRUE	0.868	853	271	591	2	583	180.968	DNA	Naetrocymbe punctiformis
NODE_117411_length_1397_cov_29.122727	28S_rRNA	0-757(-)	29.1227	68.17	1397	0.5826	441	1	446	MW325690	531392	Eukaryota	Chlorophyta	Trebouxiophyceae	Trebouxiales	Trebouxiaceae	Symbiochloris	Symbiochloris symbiontica	880	0.554	0.901	0.901	569.888	Symbiochloris symbiontica isolate PD046M small subunit ribosomal RNA gene, partial sequence; internal transcribed spacer 1, 5.8S ribosomal RNA gene, and internal transcribed spacer 2, complete sequence; and large subunit ribosomal RNA gene, partial sequence	1.64e-157	TRUE	0.742	976	538	441	2	439	135.297	DNA	Symbiochloris symbiontica
NODE_46276_length_2708_cov_18.976815	18S_rRNA	254-989(-)	18.9768	58.72	2708	0.8762	708	65	659	KF037860	77133	Bacteria						uncultured bacterium	1277	0.543	0.832	0.832	564.348	Uncultured bacterium clone YF622 16S ribosomal RNA gene, partial sequence	7.38e-156	TRUE	0.854	1483	851	644	2	633	196.324	DNA	Uncultured bacterium
NODE_62997_length_2172_cov_4.761814	18S_rRNA	248-934(-)	4.76181	34.81	2172	0.6749	686	224	465	NG_070787	89418	Eukaryota	Ascomycota				Calyptrozyma	Calyptrozyma arxii	927	0.519	0.886	0.886	562.502	Calyptrozyma arxii CBS 354.92 18S rRNA gene, partial sequence; from TYPE material	2.47e-155	TRUE	0.78	1785	1322	464	2	463	143.573	DNA	Calyptrozyma arxii
NODE_62997_length_2172_cov_4.761814	18S_rRNA	248-934(-)	4.76181	34.81	2172	0.6749	686	224	465	KP759346	1651172	Eukaryota	Ascomycota	Lecanoromycetes	Pertusariales	Icmadophilaceae	Icmadophila	Icmadophila splachnirima	927	0.522	0.886	0.886	562.502	Icmadophila splachnirima voucher OTA 062507 18S ribosomal RNA gene, partial sequence; internal transcribed spacer 1, 5.8S ribosomal RNA gene, and internal transcribed spacer 2, complete sequence; and 28S ribosomal RNA gene, partial sequence	2.47e-155	TRUE	0.78	572	109	464	2	463	143.536	DNA	Icmadophila splachnirima
NODE_62997_length_2172_cov_4.761814	18S_rRNA	248-934(-)	4.76181	34.81	2172	0.6749	686	224	464	KP759324	1003994	Eukaryota	Ascomycota	Lecanoromycetes	Pertusariales	Icmadophilaceae	Icmadophila	Icmadophila japonica	926	0.518	0.886	0.886	562.502	Icmadophila japonica voucher TNS YO 6762 18S ribosomal RNA gene, partial sequence; internal transcribed spacer 1, 5.8S ribosomal RNA gene, and internal transcribed spacer 2, complete sequence; and 28S ribosomal RNA gene, partial sequence	2.47e-155	TRUE	0.78	578	116	463	2	463	143.302	DNA	Icmadophila japonica
NODE_117411_length_1397_cov_29.122727	28S_rRNA	0-757(-)	29.1227	68.17	1397	0.5707	432	1	437	KT215299	531392	Eukaryota	Chlorophyta	Trebouxiophyceae	Trebouxiales	Trebouxiaceae	Symbiochloris	Symbiochloris symbiontica	863	0.555	0.902	0.902	558.808	Dictyochloropsis symbiontica isolate GyngeD5b internal transcribed spacer 1, partial sequence; 5.8S ribosomal RNA gene and internal transcribed spacer 2, complete sequence; and 26S ribosomal RNA gene, partial sequence	3.54e-154	TRUE	0.736	617	187	432	2	431	132.786	DNA	Dictyochloropsis symbiontica
NODE_382_length_35992_cov_12.912098	28S_rRNA	7401-8496(+)	12.9121	29.4	35992	0.368	865	463	405	OY253665	3025909	Eukaryota	Chlorophyta	Trebouxiophyceae			Choricystis	Choricystis sp. odSpoLacu1	808	0.499	0.914	0.914	553.269	Choricystis sp. odSpoLacu1 genome assembly, organelle: mitochondrion	2.42e-152	TRUE	0.641	9101	8697	405	2	403	125.953	DNA	Choricystis sp.
NODE_31873_length_3550_cov_5.194644	28S_rRNA	2446-3540(+)	5.19464	11.45	3550	0.4671	1094	584	513	NC_039747	4979	Eukaryota	Basidiomycota	Tremellomycetes	Tremellales	Bulleribasidiaceae	Hannaella	Hannaella oryzae	1019	0.445	0.864	0.864	553.269	Hannaella oryzae mitochondrion, complete genome	2.42e-152	TRUE	0.665	7999	7492	511	2	508	157.762	DNA	Hannaella oryzae
NODE_239113_length_849_cov_2.218912	18S_rRNA	196-840(+)	2.21891	4.87	849	0.8587	553	1	558	NC_036340	5537	Eukaryota	Basidiomycota	Microbotryomycetes	Sporidiobolales	Sporidiobolaceae	Rhodotorula	Rhodotorula mucilaginosa	1105	0.444	0.848	0.848	549.575	Rhodotorula mucilaginosa strain RIT389 mitochondrion, complete genome	1.8e-151	TRUE	0.853	45510	46061	553	2	552	171.062	DNA	Rhodotorula mucilaginosa
NODE_239113_length_849_cov_2.218912	18S_rRNA	196-840(+)	2.21891	4.87	849	0.8168	526	1	530	CP137882	5537	Eukaryota	Basidiomycota	Microbotryomycetes	Sporidiobolales	Sporidiobolaceae	Rhodotorula	Rhodotorula mucilaginosa	1051	0.444	0.857	0.857	549.575	Rhodotorula mucilaginosa strain GDMCC2.30 mitochondrion, complete genome	1.8e-151	TRUE	0.837	31771	31247	526	2	525	162.628	DNA	Rhodotorula mucilaginosa
NODE_142164_length_1222_cov_3.500437	28S_rRNA	0-1219(-)	3.50044	10.55	1222	0.5365	943	290	669	MG844162	2530462	Eukaryota	Ascomycota	Dothideomycetes	Asterotexales	Asterotexaceae		Asterotexiaceae sp. 2 LR-2019	1320	0.572	0.816	0.816	538.495	Asterotexiaceae sp. 2 LR-2019 isolate VUL.535 28S ribosomal RNA gene, partial sequence	7.57e-148	TRUE	0.676	1741	1076	666	2	654	206.615	DNA	Asterotexiaceae sp.
NODE_637_length_27612_cov_31.881823	28S_rRNA	24973-26863(+)	31.8818	81.72	27612	0.318	1890	1290	613	NC_030600	89940	Eukaryota	Ascomycota	Eurotiomycetes	Chaetothyriales	Herpotrichiellaceae	Cladophialophora	Cladophialophora bantiana	1210	0.279	0.825	0.825	525.569	Cladophialophora bantiana mitochondrion, complete genome	9.23e-144	TRUE	0.572	6738	6130	609	2	601	188.955	DNA	Cladophialophora bantiana
NODE_25633_length_4137_cov_2.786946	18S_rRNA	1688-2592(+)	2.78695	18.81	4137	0.8241	746	2	774	FN865679	77133	Bacteria						uncultured bacterium	1482	0.365	0.802	0.802	521.875	Uncultured bacterium partial 16S rRNA gene, clone O127806H12	5.59e-143	TRUE	0.813	889	153	745	2	737	228.634	DNA	Uncultured bacterium
NODE_138_length_56901_cov_12.642950	28S_rRNA	40521-41258(-)	12.643	28.8	56901	0.5305	427	37	394	PP746560	173497	Eukaryota	Chlorophyta	Trebouxiophyceae	Chlorellales	Chlorellaceae	Pseudochlorella	Pseudochlorella signiensis	785	0.437	0.904	0.904	514.489	Pseudochlorella signiensis culture SAG:7.90 mitochondrion, complete genome	7.56e-141	TRUE	0.717	5388	4995	394	2	391	122.558	DNA	Pseudochlorella signiensis
NODE_142164_length_1222_cov_3.500437	28S_rRNA	0-1219(-)	3.50044	10.55	1222	0.5365	943	290	675	MT341324	1524916	Eukaryota	Ascomycota	Dothideomycetes	Patellariales		Hysteropatella	Hysteropatella prostii	1322	0.551	0.81	0.81	512.642	Hysteropatella prostii voucher G.M. 2016-02-20.2 small subunit ribosomal RNA gene, partial sequence; internal transcribed spacer 1, 5.8S ribosomal RNA gene, and internal transcribed spacer 2, complete sequence; and large subunit ribosomal RNA gene, partial sequence	4.59e-140	TRUE	0.673	3324	2657	668	2	654	207.348	DNA	Hysteropatella prostii
NODE_1837_length_17425_cov_7.130966	28S_rRNA	2662-5138(+)	7.13097	19.43	17425	0.2213	1286	739	553	KF754803	13333	Eukaryota	Streptophyta	Magnoliopsida	Amborellales	Amborellaceae	Amborella	Amborella trichopoda	1082	0.483	0.841	0.841	512.642	Amborella trichopoda chromosome I mitochondrion, complete sequence	9.46e-140	TRUE	0.531	374676	374143	548	2	534	165.718	DNA	Amborella trichopoda
NODE_496641_length_490_cov_1.237288	18S_rRNA	0-487(-)	1.23729	2.22	490	0.9979	487	2	496	DQ520097	5241	Eukaryota	Basidiomycota	Agaricomycetes	Cantharellales	Tulasnellaceae	Tulasnella	Tulasnella violea	960	0.517	0.863	0.863	510.796	Tulasnella violea AFTOL-ID 1879 18S ribosomal RNA gene, partial sequence; internal transcribed spacer 1, 5.8S ribosomal RNA gene, and internal transcribed spacer 2, complete sequence; and 28S ribosomal RNA gene, partial sequence	6.3e-140	TRUE	0.93	923	450	486	2	474	147.453	DNA	Tulasnella violea
NODE_142164_length_1222_cov_3.500437	28S_rRNA	0-1219(-)	3.50044	10.55	1222	0.534	943	293	670	CP155514	1577496	Eukaryota	Ascomycota	Eurotiomycetes	Eurotiales	Aspergillaceae	Aspergillus	Aspergillus citrinoterreus	1316	0.558	0.809	0.809	507.102	Aspergillus citrinoterreus strain CBS138921 chromosome VI	2.13e-138	TRUE	0.671	3439879	3439215	665	2	651	206.461	DNA	Aspergillus citrinoterreus
NODE_252_length_44357_cov_14.004268	18S_rRNA	1470-2804(+)	14.0043	32.59	44357	0.3613	768	287	491	PP746563	3171	Eukaryota	Chlorophyta	Trebouxiophyceae	Trebouxiales	Trebouxiaceae	Myrmecia	Myrmecia israelensis	970	0.443	0.849	0.849	486.789	Myrmecia israelensis culture UTEX:1181 mitochondrion, complete genome	3.05e-132	TRUE	0.605	8450	7963	488	2	482	151.506	DNA	Myrmecia israelensis
NODE_525_length_30280_cov_10.073370	18S_rRNA	24492-25269(+)	10.0734	26.87	30280	0.4788	374	3	375	AB027345	94208	Eukaryota	Ascomycota	Sordariomycetes	Hypocreales	Ophiocordycipitaceae	Tolypocladium	Tolypocladium paradoxum	746	0.374	0.899	0.899	479.403	Elaphocordyceps paradoxa mitochondrial gene for small subunit ribosomal RNA	2.92e-130	TRUE	0.689	965	592	374	2	372	116.145	DNA	Elaphocordyceps paradoxa
NODE_525_length_30280_cov_10.073370	18S_rRNA	24492-25269(+)	10.0734	26.87	30280	0.4736	370	3	370	PP812219	153660	Eukaryota	Ascomycota	Sordariomycetes	Hypocreales	Ophiocordycipitaceae	Purpureocillium	Purpureocillium atypicola	737	0.366	0.9	0.9	475.709	Purpureocillium atypicola strain RCEF7274 mitochondrion, complete genome	3.77e-129	TRUE	0.687	96896	96528	369	2	368	114.601	DNA	Purpureocillium atypicola
NODE_525_length_30280_cov_10.073370	18S_rRNA	24492-25269(+)	10.0734	26.87	30280	0.4788	374	3	376	MT091970	1856741	Eukaryota	Ascomycota	Sordariomycetes	Hypocreales	Ophiocordycipitaceae	Tolypocladium	Tolypocladium sp.	746	0.374	0.896	0.896	473.863	Tolypocladium sp. strain YFCC 3007 mitochondrion, complete genome	1.36e-128	TRUE	0.688	1032	659	374	2	372	116.145	DNA	Tolypocladium sp.
NODE_46276_length_2708_cov_18.976815	18S_rRNA	254-989(-)	18.9768	58.72	2708	0.6286	733	272	465	MZ681957	2927040	Eukaryota	Rhodophyta	Bangiophyceae	Cyanidiales	Cyanidioschyzonaceae		Cyanidioschyzonaceae sp. 1	920	0.557	0.852	0.852	468.323	Cyanidioschyzonaceae sp. 1 strain CHI1 chloroplast, complete genome	5.96e-127	TRUE	0.74	1437	980	462	2	458	142.067	DNA	Cyanidioschyzonaceae sp.
NODE_46276_length_2708_cov_18.976815	18S_rRNA	254-989(-)	18.9768	58.72	2708	0.6286	733	272	465	KJ907776	1538551	Eukaryota	Rhodophyta	Bangiophyceae	Cyanidiales			uncultured Cyanidiaceae	920	0.557	0.852	0.852	468.323	Uncultured Cyanidiaceae clone METASED23 16S ribosomal RNA gene, partial sequence; chloroplast	5.96e-127	TRUE	0.74	1418	961	462	2	458	142.067	DNA	Uncultured Cyanidiaceae
NODE_7458_length_8992_cov_12.715536	28S_rRNA	1004-2039(-)	12.7155	35.4	8992	0.2918	1034	733	302	OZ004252	1274662	Eukaryota	Chlorophyta	Trebouxiophyceae			Coccomyxa	Coccomyxa viridis	604	0.55	0.94	0.94	459.089	Coccomyxa viridis genome assembly, organelle: mitochondrion	5.12e-124	TRUE	0.616	36227	35926	302	2	302	93.8597	DNA	Coccomyxa viridis
NODE_1837_length_17425_cov_7.130966	28S_rRNA	2662-5138(+)	7.13097	19.43	17425	0.1668	2476	2064	421	NC_027060	312850	Eukaryota	Chlorophyta	Trebouxiophyceae	Trebouxiales	Trebouxiaceae	Lobosphaera	Lobosphaera incisa	829	0.43	0.862	0.862	444.316	Lobosphaera incisa strain SAG 2468 mitochondrion, complete genome	3.5e-119	TRUE	0.515	22555	22140	416	2	413	129.046	DNA	Lobosphaera incisa
NODE_31873_length_3550_cov_5.194644	28S_rRNA	2446-3540(+)	5.19464	11.45	3550	0.2706	296	1	298	AY293256	216608	Eukaryota	Basidiomycota	Agaricomycetes	Cantharellales	Hydnaceae	Hydnum	Hydnum albidum	593	0.421	0.936	0.936	442.47	Hydnum albidum large subunit ribosomal RNA gene, partial sequence; mitochondrial	5.46e-119	TRUE	0.603	434	138	297	2	296	91.9048	DNA	Hydnum albidum
NODE_173_length_52336_cov_22.587688	18S_rRNA	17944-18832(+)	22.5877	52.61	52336	0.3232	741	455	287	AC279733	574566	Eukaryota	Chlorophyta	Trebouxiophyceae			Coccomyxa	Coccomyxa subellipsoidea	574	0.54	0.941	0.941	436.93	Coccomyxa subellipsoidea C-169 clone FAHX245-O08, complete sequence	2.04e-117	TRUE	0.632	265	551	287	2	287	88.8684	DNA	Coccomyxa subellipsoidea
NODE_173_length_52336_cov_22.587688	18S_rRNA	17944-18832(+)	22.5877	52.61	52336	0.3232	741	455	287	AC278121	574566	Eukaryota	Chlorophyta	Trebouxiophyceae			Coccomyxa	Coccomyxa subellipsoidea	574	0.54	0.941	0.941	436.93	Coccomyxa subellipsoidea C-169, complete sequence	2.04e-117	TRUE	0.632	265	551	287	2	287	88.8684	DNA	Coccomyxa subellipsoidea
NODE_31873_length_3550_cov_5.194644	28S_rRNA	2446-3540(+)	5.19464	11.45	3550	0.3181	348	1	351	OM049544	2047347	Eukaryota	Basidiomycota	Agaricomycetes	Cantharellales	Ceratobasidiaceae	Rhizoctonia	Rhizoctonia sp.	697	0.41	0.889	0.889	427.696	Rhizoctonia sp. culture GS-6 mitochondrion, complete genome	1.53e-114	TRUE	0.603	54193	53845	349	2	348	108.032	DNA	Rhizoctonia sp.
NODE_637_length_27612_cov_31.881823	28S_rRNA	24973-26863(+)	31.8818	81.72	27612	0.3069	1890	1311	596	NC_082838	69891	Eukaryota	Ascomycota	Eurotiomycetes	Onygenales	Arthrodermataceae	Trichophyton	Trichophyton soudanense	1169	0.309	0.799	0.799	414.77	Trichophyton soudanense mitochondrion, complete genome	2.08e-110	TRUE	0.553	9137	8549	589	2	580	183.201	DNA	Trichophyton soudanense
NODE_25460_length_4157_cov_3.612990	28S_rRNA	2357-3224(+)	3.61299	7.83	4157	0.5133	862	418	465	GU926027	77133	Bacteria						uncultured bacterium	905	0.407	0.837	0.837	414.77	Uncultured bacterium clone F5K2Q4C04I318W 23S ribosomal RNA gene, partial sequence	9.34e-111	TRUE	0.675	460	1	460	2	445	142.991	DNA	Uncultured bacterium
NODE_25460_length_4157_cov_3.612990	28S_rRNA	2357-3224(+)	3.61299	7.83	4157	0.5133	862	418	467	GU926483	77133	Bacteria						uncultured bacterium	908	0.402	0.835	0.835	412.923	Uncultured bacterium clone F5K2Q4C04IJ1I9 23S ribosomal RNA gene, partial sequence	3.36e-110	TRUE	0.674	463	1	463	2	445	143.897	DNA	Uncultured bacterium
NODE_25460_length_4157_cov_3.612990	28S_rRNA	2357-3224(+)	3.61299	7.83	4157	0.5213	457	6	464	GU926302	77133	Bacteria						uncultured bacterium	911	0.336	0.828	0.828	398.15	Uncultured bacterium clone F5K2Q4C04IMIG8 23S ribosomal RNA gene, partial sequence	9.41e-106	TRUE	0.674	459	1	459	2	452	142.282	DNA	Uncultured bacterium
NODE_7458_length_8992_cov_12.715536	28S_rRNA	1004-2039(-)	12.7155	35.4	8992	0.4647	1030	550	490	NR_076684	767892	Bacteria	Pseudomonadota	Alphaproteobacteria	Candidatus Puniceispirillales	Candidatus Puniceispirillaceae	Candidatus Puniceispirillum	Candidatus Puniceispirillum marinum	961	0.538	0.818	0.818	394.457	Candidatus Puniceispirillum marinum strain IMCC1322 23S ribosomal RNA gene, complete sequence	1.46e-104	TRUE	0.642	1120	641	481	2	480	149.309	DNA	Candidatus Puniceispirillum
NODE_7458_length_8992_cov_12.715536	28S_rRNA	1004-2039(-)	12.7155	35.4	8992	0.4647	1030	550	490	CP001751	488538	Bacteria	Pseudomonadota	Alphaproteobacteria	Candidatus Puniceispirillales	Candidatus Puniceispirillaceae	Candidatus Puniceispirillum	Candidatus Puniceispirillum marinum	961	0.538	0.818	0.818	394.457	Candidatus Puniceispirillum marinum IMCC1322 chromosome, complete genome	1.46e-104	TRUE	0.642	2141944	2141465	481	2	480	149.309	DNA	Candidatus Puniceispirillum
NODE_11724_length_6939_cov_4.962839	18S_rRNA	3740-4471(-)	4.96284	3908.14	6939	0.8208	602	3	611	NC_088561	2486348	Eukaryota	Basidiomycota	Agaricomycetes	Agaricales		Infundibulicybe	Infundibulicybe hongyinpan	1193	0.373	0.789	0.789	387.07	Infundibulicybe hongyinpan mitochondrion, complete genome	1.71e-102	TRUE	0.805	47485	46893	600	2	593	183.503	DNA	Infundibulicybe hongyinpan
NODE_1837_length_17425_cov_7.130966	28S_rRNA	2662-5138(+)	7.13097	19.43	17425	0.1571	2476	2088	392	AP025007	2315456	Eukaryota	Chlorophyta	Trebouxiophyceae			Coccomyxa	Coccomyxa sp. Obi	778	0.506	0.847	0.847	387.07	Coccomyxa sp. Obi mitochondrial DNA, complete genome	5.98e-102	TRUE	0.502	45695	46083	389	2	389	120.879	DNA	Coccomyxa sp.
NODE_25633_length_4137_cov_2.786946	18S_rRNA	1688-2592(+)	2.78695	18.81	4137	0.6427	611	31	589	KF845418	77133	Bacteria						uncultured bacterium	1126	0.411	0.798	0.798	381.53	Uncultured bacterium clone MNa1Du2033 16S ribosomal RNA gene, partial sequence	9.9e-101	TRUE	0.72	575	31	581	2	545	169.395	DNA	Uncultured bacterium
NODE_138_length_56901_cov_12.642950	28S_rRNA	40521-41258(-)	12.643	28.8	56901	0.464	343	2	345	PP746565	191674	Eukaryota	Chlorophyta	Trebouxiophyceae	Watanabeales		Watanabea	Watanabea reniformis	684	0.447	0.861	0.861	366.757	Watanabea reniformis culture SAG:211-9b mitochondrion, complete genome	2.24e-96	TRUE	0.662	7818	7477	342	2	342	106.585	DNA	Watanabea reniformis
NODE_11724_length_6939_cov_4.962839	18S_rRNA	3740-4471(-)	4.96284	3908.14	6939	0.8167	597	1	609	NC_046502	113602	Eukaryota	Basidiomycota	Agaricomycetes	Agaricales	Tricholomataceae	Tricholoma	Tricholoma saponaceum	1189	0.361	0.782	0.782	361.217	Tricholoma saponaceum mitochondrion, complete genome	1.03e-94	TRUE	0.799	27797	27206	597	2	592	183.26	DNA	Tricholoma saponaceum
NODE_138_length_56901_cov_12.642950	28S_rRNA	40521-41258(-)	12.643	28.8	56901	0.3066	226	1	226	KP427107	77133	Bacteria						uncultured bacterium	451	0.511	0.956	0.956	361.217	Uncultured bacterium clone contig108841 genomic sequence	1.04e-94	TRUE	0.631	80	304	226	2	225	70.2165	DNA	Uncultured bacterium
NODE_11724_length_6939_cov_4.962839	18S_rRNA	3740-4471(-)	4.96284	3908.14	6939	0.3707	284	14	271	AJ389799	285718	Eukaryota	Basidiomycota	Agaricomycetes	Cantharellales	Botryobasidiaceae	Botryohypochnus	Botryohypochnus isabellinus	537	0.404	0.908	0.911	361.217	Botryobasidium isabellinum mitochondrial 18S rRNA gene, strain GEL 2108	1.03e-94	TRUE	0.641	533	268	271	2	266	82.4094	DNA	Botryobasidium isabellinum
NODE_203220_length_952_cov_4.091429	18S_rRNA	406-881(+)	4.09143	13.29	952	0.6316	393	94	315	AF397189	37936	Eukaryota	Ascomycota	Eurotiomycetes	Chaetothyriales	Herpotrichiellaceae	Rhinocladiella	Rhinocladiella aquaspersa	614	0.403	0.879	0.879	357.524	Rhinocladiella aquaspersa strain FMC.242 small subunit rRNA gene, partial sequence	8.45e-94	TRUE	0.755	343	30	314	2	300	97.0619	DNA	Rhinocladiella aquaspersa
NODE_1837_length_17425_cov_7.130966	18S_rRNA	15260-15810(-)	7.13097	19.43	17425	0.5182	379	95	285	PP746565	191674	Eukaryota	Chlorophyta	Trebouxiophyceae	Watanabeales		Watanabea	Watanabea reniformis	570	0.484	0.891	0.891	355.677	Watanabea reniformis culture SAG:211-9b mitochondrion, complete genome	3.56e-93	TRUE	0.705	14737	15021	285	2	285	88.2582	DNA	Watanabea reniformis
NODE_53130_length_2452_cov_198.975579	18S_rRNA	1-527(-)	198.976	688.01	2452	0.8498	524	78	457	AJ389615	101993	Eukaryota	Streptophyta	Magnoliopsida	Lamiales	Plantaginaceae	Plantago	Plantago rugelii	894	0.483	0.814	0.814	355.677	Plantago rugelii mitochondrial partial 18S rRNA gene	3.39e-93	TRUE	0.832	1227	781	447	2	447	138.521	DNA	Plantago rugelii
NODE_203220_length_952_cov_4.091429	18S_rRNA	406-881(+)	4.09143	13.29	952	0.8505	405	2	433	MK092089	2054621	Eukaryota	Ascomycota	Lecanoromycetes		Phlyctidaceae	Phlyctis	Phlyctis speirea	832	0.407	0.827	0.827	353.83	Phlyctis speirea voucher 48563 18S small subunit ribosomal RNA gene, internal transcribed spacer 1, 5.8S ribosomal RNA gene, internal transcribed spacer 2, and 26S large subunit ribosomal RNA gene, complete sequence	1.09e-92	TRUE	0.839	5901	5474	428	2	404	132.081	DNA	Phlyctis speirea
NODE_1837_length_17425_cov_7.130966	18S_rRNA	15260-15810(-)	7.13097	19.43	17425	0.4982	361	88	275	AP025007	2315456	Eukaryota	Chlorophyta	Trebouxiophyceae			Coccomyxa	Coccomyxa sp. Obi	549	0.516	0.898	0.898	351.984	Coccomyxa sp. Obi mitochondrial DNA, complete genome	4.6e-92	TRUE	0.698	42393	42667	275	2	274	85.1021	DNA	Coccomyxa sp.
NODE_496641_length_490_cov_1.237288	18S_rRNA	0-487(-)	1.23729	2.22	490	0.5647	487	213	278	OP537837	1905295	Eukaryota	Basidiomycota	Agaricomycetes	Cantharellales	Tulasnellaceae	Tulasnella	Tulasnella sp.	552	0.487	0.896	0.896	350.137	Tulasnella sp. strain T24 small subunit ribosomal RNA gene, partial sequence	1.45e-91	TRUE	0.73	410	134	277	2	275	86.332	DNA	Tulasnella sp.
NODE_496641_length_490_cov_1.237288	18S_rRNA	0-487(-)	1.23729	2.22	490	0.5647	487	213	278	OP537835	1905295	Eukaryota	Basidiomycota	Agaricomycetes	Cantharellales	Tulasnellaceae	Tulasnella	Tulasnella sp.	552	0.487	0.896	0.896	350.137	Tulasnella sp. strain T13 small subunit ribosomal RNA gene, partial sequence	1.45e-91	TRUE	0.73	369	93	277	2	275	86.332	DNA	Tulasnella sp.
NODE_53130_length_2452_cov_198.975579	18S_rRNA	1-527(-)	198.976	688.01	2452	0.8498	524	78	456	AY818949	101995	Eukaryota	Streptophyta	Magnoliopsida	Lamiales	Plantaginaceae	Plantago	Plantago australis	894	0.488	0.811	0.811	350.137	Plantago australis 18S ribosomal RNA (rrn18) gene, partial sequence; mitochondrial	1.58e-91	TRUE	0.831	1209	763	447	2	447	138.522	DNA	Plantago australis
NODE_1837_length_17425_cov_7.130966	18S_rRNA	15260-15810(-)	7.13097	19.43	17425	0.5164	371	88	284	MN642622	2608996	Eukaryota	Chlorophyta	Trebouxiophyceae	Trebouxiales	Trebouxiaceae	Trebouxia	Trebouxia sp. A1-2	568	0.465	0.887	0.887	348.29	Trebouxia sp. A1-2 mitochondrion, complete genome	5.95e-91	TRUE	0.702	73339	73622	284	2	284	87.9331	DNA	Trebouxia sp.
NODE_203220_length_952_cov_4.091429	18S_rRNA	406-881(+)	4.09143	13.29	952	0.6568	405	94	330	FO181470	100272	Eukaryota						uncultured eukaryote	639	0.41	0.867	0.867	346.444	Balen uncultured eukaryote partial 18S ribosomal RNA, clone RBA2YI01	1.83e-90	TRUE	0.762	358	32	327	2	312	101.07	DNA	Balen uncultured
NODE_372_length_36194_cov_24.331838	18S_rRNA	35546-36053(-)	24.3318	53.21	36194	0.5266	346	80	269	OZ004252	1274662	Eukaryota	Chlorophyta	Trebouxiophyceae			Coccomyxa	Coccomyxa viridis	535	0.53	0.9	0.9	344.597	Coccomyxa viridis genome assembly, organelle: mitochondrion	7.06e-90	TRUE	0.713	49433	49166	268	2	267	82.9547	DNA	Coccomyxa viridis
NODE_53130_length_2452_cov_198.975579	18S_rRNA	1-527(-)	198.976	688.01	2452	0.8498	524	78	463	AF058669	50297	Eukaryota	Streptophyta	Lycopodiopsida	Isoetales	Isoetaceae	Isoetes	Isoetes histrix	899	0.524	0.81	0.81	342.75	Isoetes histrix small subunit ribosomal RNA gene, mitochondrial gene for mitochondrial RNA, partial sequence	2.64e-89	TRUE	0.83	1451	1000	452	2	447	140.375	DNA	Isoetes histrix
NODE_30486_length_3660_cov_2.914318	18S_rRNA	22-494(-)	2.91432	9.01	3660	0.9915	470	3	497	FN865679	77133	Bacteria						uncultured bacterium	957	0.36	0.803	0.803	340.904	Uncultured bacterium partial 16S rRNA gene, clone O127806H12	8.45e-89	TRUE	0.897	626	138	489	2	468	151.733	DNA	Uncultured bacterium
NODE_372_length_36194_cov_24.331838	18S_rRNA	35546-36053(-)	24.3318	53.21	36194	0.5286	343	76	269	AP025007	2315456	Eukaryota	Chlorophyta	Trebouxiophyceae			Coccomyxa	Coccomyxa sp. Obi	537	0.517	0.896	0.896	340.904	Coccomyxa sp. Obi mitochondrial DNA, complete genome	9.13e-89	TRUE	0.712	42395	42663	269	2	268	83.2329	DNA	Coccomyxa sp.
NODE_32183_length_3524_cov_12.926313	18S_rRNA	2663-3523(+)	12.9263	38.85	3524	0.2977	256	1	257	AC279733	574566	Eukaryota	Chlorophyta	Trebouxiophyceae			Coccomyxa	Coccomyxa subellipsoidea	512	0.586	0.907	0.907	340.904	Coccomyxa subellipsoidea C-169 clone FAHX245-O08, complete sequence	1.59e-88	TRUE	0.602	1507	1762	256	2	256	79.5834	DNA	Coccomyxa subellipsoidea
NODE_32183_length_3524_cov_12.926313	18S_rRNA	2663-3523(+)	12.9263	38.85	3524	0.2977	256	1	257	AC278121	574566	Eukaryota	Chlorophyta	Trebouxiophyceae			Coccomyxa	Coccomyxa subellipsoidea	512	0.586	0.907	0.907	340.904	Coccomyxa subellipsoidea C-169, complete sequence	1.59e-88	TRUE	0.602	1507	1762	256	2	256	79.5834	DNA	Coccomyxa subellipsoidea
NODE_32183_length_3524_cov_12.926313	18S_rRNA	2663-3523(+)	12.9263	38.85	3524	0.2977	256	1	257	AC277021	574566	Eukaryota	Chlorophyta	Trebouxiophyceae			Coccomyxa	Coccomyxa subellipsoidea	512	0.586	0.907	0.907	340.904	Coccomyxa subellipsoidea C-169 clone FAHX53-N11, complete sequence	1.59e-88	TRUE	0.602	846	591	256	2	256	79.5834	DNA	Coccomyxa subellipsoidea
NODE_372_length_36194_cov_24.331838	18S_rRNA	35546-36053(-)	24.3318	53.21	36194	0.5247	344	79	266	PP746565	191674	Eukaryota	Chlorophyta	Trebouxiophyceae	Watanabeales		Watanabea	Watanabea reniformis	531	0.502	0.895	0.895	335.364	Watanabea reniformis culture SAG:211-9b mitochondrion, complete genome	4.25e-87	TRUE	0.71	14757	15021	266	2	265	82.0571	DNA	Watanabea reniformis
NODE_251153_length_819_cov_1.870620	28S_rRNA	0-813(-)	1.87062	4.47	819	0.4526	368	1	378	AF466080	2780577	Eukaryota	Ascomycota	Sordariomycetes	Chaetosphaeriales	Chaetosphaeriaceae	Zanclospora	Zanclospora tropicalis	742	0.58	0.831	0.831	331.671	Chaetosphaeria tropicalis large subunit ribosomal RNA gene, partial sequence	9.05e-86	TRUE	0.642	928	555	374	2	368	116.206	DNA	Chaetosphaeria tropicalis
NODE_251153_length_819_cov_1.870620	28S_rRNA	0-813(-)	1.87062	4.47	819	0.4526	368	1	378	AF279418	2780577	Eukaryota	Ascomycota	Sordariomycetes	Chaetosphaeriales	Chaetosphaeriaceae	Zanclospora	Zanclospora tropicalis	741	0.579	0.831	0.831	329.824	Chaetosphaeria tropicalis strain SMH 1267 large subunit ribosomal RNA gene, partial sequence	3.26e-85	TRUE	0.642	944	572	373	2	368	115.917	DNA	Chaetosphaeria tropicalis
NODE_25500_length_4152_cov_2.709939	18S_rRNA	3146-4046(+)	2.70994	13.28	4152	0.6656	610	12	602	KF845418	77133	Bacteria						uncultured bacterium	1159	0.407	0.776	0.776	322.437	Uncultured bacterium clone MNa1Du2033 16S ribosomal RNA gene, partial sequence	6.06e-83	TRUE	0.721	575	16	599	2	560	174.121	DNA	Uncultured bacterium
NODE_55956_length_2364_cov_3.761697	18S_rRNA	1636-2127(-)	3.7617	9.6	2364	0.9959	491	3	495	NC_042413	2054620	Eukaryota	Ascomycota	Lecanoromycetes		Phlyctidaceae	Phlyctis	Phlyctis petraea	975	0.329	0.788	0.788	318.744	Phlyctis petraea voucher 49648 mitochondrion, complete genome	4.13e-82	TRUE	0.892	31430	30945	489	2	486	150.726	DNA	Phlyctis petraea
NODE_30486_length_3660_cov_2.914318	18S_rRNA	22-494(-)	2.91432	9.01	3660	0.9725	472	14	466	KF845418	77133	Bacteria						uncultured bacterium	911	0.403	0.796	0.796	315.051	Uncultured bacterium clone MNa1Du2033 16S ribosomal RNA gene, partial sequence	5.12e-81	TRUE	0.884	452	1	459	2	452	140.451	DNA	Uncultured bacterium
NODE_55956_length_2364_cov_3.761697	18S_rRNA	1636-2127(-)	3.7617	9.6	2364	1	491	1	501	NC_007597	5068	Eukaryota	Ascomycota	Eurotiomycetes	Eurotiales	Aspergillaceae	Aspergillus	Aspergillus tubingensis	981	0.373	0.784	0.784	307.664	Aspergillus tubingensis mitochondrion, complete genome	8.94e-79	TRUE	0.892	10476	9987	491	2	490	151.9	DNA	Aspergillus tubingensis
NODE_31475_length_3579_cov_28.452884	28S_rRNA	0-3579(+)	28.4529	125.06	3579	0.0704	1689	1438	254	ON155997	29916	Eukaryota	Ascomycota	Sordariomycetes	Hypocreales	Nectriaceae	Fusarium	Fusarium sp.	495	0.543	0.89	0.89	302.124	Fusarium sp. isolate Uk-K90 large subunit ribosomal RNA gene, partial sequence; and ribozyme genes, complete sequence	3.24e-76	TRUE	0.48	328	86	252	2	243	75.2146	DNA	Fusarium sp.
NODE_31475_length_3579_cov_28.452884	28S_rRNA	0-3579(+)	28.4529	125.06	3579	0.071	1689	1436	256	AB044640	94209	Eukaryota	Ascomycota	Sordariomycetes	Hypocreales	Ophiocordycipitaceae	Perennicordyceps	Perennicordyceps prolifica	503	0.546	0.883	0.883	298.431	Cordyceps prolifica gene for 26S rRNA, partial sequence	4.19e-75	TRUE	0.477	766	518	254	2	249	77.0778	DNA	Cordyceps prolifica
NODE_31475_length_3579_cov_28.452884	28S_rRNA	0-3579(+)	28.4529	125.06	3579	0.0724	1689	1431	262	DQ518993	383839	Eukaryota	Ascomycota	Lipomycetes	Lipomycetales	Lipomycetaceae	Myxozyma	Myxozyma nipponensis	510	0.494	0.878	0.878	294.738	Myxozyma nipponensis 26S ribosomal RNA gene, partial sequence	5.42e-74	TRUE	0.475	3862	3612	259	2	251	77.8275	DNA	Myxozyma nipponensis
NODE_17283_length_5416_cov_4.457202	18S_rRNA	3689-4240(-)	4.4572	2614.42	5416	0.9982	551	2	562	GU479761	703477	Eukaryota	Ascomycota	Dothideomycetes	Capnodiales		Mucomycosphaerella	Mucomycosphaerella eurypotami	1091	0.495	0.77	0.77	292.891	Mycosphaerella eurypotami strain JK 5586J 18S small subunit ribosomal RNA gene, partial sequence	2.83e-74	TRUE	0.884	662	122	550	2	541	167.57	DNA	Mycosphaerella eurypotami
NODE_65848_length_2104_cov_4.854465	5_8S_rRNA	886-1039(+)	4.85447	18.21	2104	1	153	1	153	OU943068	175245	Eukaryota						uncultured fungus	306	0.458	1	1	283.658	uncultured fungus genomic DNA sequence contains 18S rRNA gene, ITS1, 5.8S rRNA gene, ITS2, 28S rRNA gene, isolate consensus04362	3.94e-72	TRUE	1	636	484	153	2	153	47.2577	DNA	uncultured fungus
NODE_65848_length_2104_cov_4.854465	5_8S_rRNA	886-1039(+)	4.85447	18.21	2104	1	153	1	153	OU942998	175245	Eukaryota						uncultured fungus	306	0.458	1	1	283.658	uncultured fungus genomic DNA sequence contains 18S rRNA gene, ITS1, 5.8S rRNA gene, ITS2, 28S rRNA gene, isolate consensus04292	3.94e-72	TRUE	1	642	490	153	2	153	47.2577	DNA	uncultured fungus
NODE_65848_length_2104_cov_4.854465	5_8S_rRNA	886-1039(+)	4.85447	18.21	2104	1	153	1	153	OU942742	175245	Eukaryota						uncultured fungus	306	0.458	1	1	283.658	uncultured fungus genomic DNA sequence contains 18S rRNA gene, ITS1, 5.8S rRNA gene, ITS2, 28S rRNA gene, isolate consensus04036	3.94e-72	TRUE	1	662	510	153	2	153	47.2577	DNA	uncultured fungus
NODE_8237_length_8526_cov_45.965676	5_8S_rRNA	3698-3850(-)	45.9657	145.96	8526	1	152	1	152	OQ798970	3039569	Eukaryota	Ascomycota	Dothideomycetes	Mycosphaerellales	Extremaceae	Pseudocastanedospora	Pseudocastanedospora guangdongensis	304	0.474	1	1	281.811	Sordariomycetidae sp. MR-2023a strain CGMCC 3.22540 internal transcribed spacer 1, partial sequence; 5.8S ribosomal RNA gene and internal transcribed spacer 2, complete sequence; and large subunit ribosomal RNA gene, partial sequence	1.41e-71	TRUE	1	282	131	152	2	152	47.0075	DNA	Sordariomycetidae sp.
NODE_8237_length_8526_cov_45.965676	5_8S_rRNA	3698-3850(-)	45.9657	145.96	8526	1	152	1	152	NR_197892	3058624	Eukaryota	Ascomycota	Dothideomycetes	Mycosphaerellales		Pseudostomiopeltis	Pseudostomiopeltis xishuangbannaensis	304	0.474	1	1	281.811	Pseudostomiopeltis xishuangbannaensis HKAS 129044 ITS region; from TYPE material	1.41e-71	TRUE	1	358	207	152	2	152	47.0075	DNA	Pseudostomiopeltis xishuangbannaensis
NODE_8237_length_8526_cov_45.965676	5_8S_rRNA	3698-3850(-)	45.9657	145.96	8526	1	152	1	152	NR_191249	3039569	Eukaryota	Ascomycota	Dothideomycetes	Mycosphaerellales	Extremaceae	Pseudocastanedospora	Pseudocastanedospora guangdongensis	304	0.474	1	1	281.811	Pseudocastanedospora guangdongensis CGMCC 3.22534 ITS region; from TYPE material	1.41e-71	TRUE	1	281	130	152	2	152	47.0075	DNA	Pseudocastanedospora guangdongensis
NODE_13096_length_6496_cov_77.071974	5_8S_rRNA	4905-5057(-)	77.072	246.83	6496	1	152	1	152	MT078160	187459	Eukaryota	Chlorophyta	Trebouxiophyceae	Prasiolales	Stichococcaceae	Desmococcus	Desmococcus olivaceus	304	0.487	1	1	281.811	Desmococcus olivaceus strain SAG 63.90 small subunit ribosomal RNA gene, partial sequence; internal transcribed spacer 1 and 5.8S ribosomal RNA gene, complete sequence; and internal transcribed spacer 2, partial sequence	1.41e-71	TRUE	1	3587	3436	152	2	152	46.9374	DNA	Desmococcus olivaceus
NODE_13096_length_6496_cov_77.071974	5_8S_rRNA	4905-5057(-)	77.072	246.83	6496	1	152	1	152	MT078159	187459	Eukaryota	Chlorophyta	Trebouxiophyceae	Prasiolales	Stichococcaceae	Desmococcus	Desmococcus olivaceus	304	0.487	1	1	281.811	Desmococcus olivaceus strain SAG 1.94 small subunit ribosomal RNA gene, partial sequence; internal transcribed spacer 1 and 5.8S ribosomal RNA gene, complete sequence; and internal transcribed spacer 2, partial sequence	1.41e-71	TRUE	1	3591	3440	152	2	152	46.9374	DNA	Desmococcus olivaceus
NODE_13096_length_6496_cov_77.071974	5_8S_rRNA	4905-5057(-)	77.072	246.83	6496	1	152	1	152	MT078157	187459	Eukaryota	Chlorophyta	Trebouxiophyceae	Prasiolales	Stichococcaceae	Desmococcus	Desmococcus olivaceus	304	0.487	1	1	281.811	Desmococcus olivaceus strain SAG 25.92 small subunit ribosomal RNA gene, partial sequence; internal transcribed spacer 1 and 5.8S ribosomal RNA gene, complete sequence; and internal transcribed spacer 2, partial sequence	1.41e-71	TRUE	1	2660	2509	152	2	152	46.9374	DNA	Desmococcus olivaceus
NODE_109413_length_1468_cov_120.745507	5_8S_rRNA	490-642(-)	120.746	298.15	1468	1	152	1	152	MN397054	2607443	Eukaryota	Chlorophyta	Trebouxiophyceae	Trebouxiales	Trebouxiaceae	Dictyochloropsis	Dictyochloropsis sp. 17975	304	0.52	1	1	281.811	Dictyochloropsis sp. 17975 internal transcribed spacer 1, partial sequence; 5.8S ribosomal RNA gene, complete sequence; and internal transcribed spacer 2, partial sequence	1.41e-71	TRUE	1	336	185	152	2	152	46.9734	DNA	Dictyochloropsis sp.
NODE_109413_length_1468_cov_120.745507	5_8S_rRNA	490-642(-)	120.746	298.15	1468	1	152	1	152	MN397053	2607442	Eukaryota	Chlorophyta	Trebouxiophyceae	Trebouxiales	Trebouxiaceae	Dictyochloropsis	Dictyochloropsis sp. 17945	304	0.52	1	1	281.811	Dictyochloropsis sp. 17945 internal transcribed spacer 1, partial sequence; 5.8S ribosomal RNA gene and internal transcribed spacer 2, complete sequence; and large subunit ribosomal RNA gene, partial sequence	1.41e-71	TRUE	1	418	267	152	2	152	46.9734	DNA	Dictyochloropsis sp.
NODE_109413_length_1468_cov_120.745507	5_8S_rRNA	490-642(-)	120.746	298.15	1468	1	152	1	152	MN397052	2607441	Eukaryota	Chlorophyta	Trebouxiophyceae	Trebouxiales	Trebouxiaceae	Dictyochloropsis	Dictyochloropsis sp. 17902	304	0.52	1	1	281.811	Dictyochloropsis sp. 17902 internal transcribed spacer 1, partial sequence; 5.8S ribosomal RNA gene, complete sequence; and internal transcribed spacer 2, partial sequence	1.41e-71	TRUE	1	339	188	152	2	152	46.9734	DNA	Dictyochloropsis sp.
NODE_109294_length_1469_cov_83.808908	5_8S_rRNA	292-443(-)	83.8089	336.39	1469	1	151	1	151	MT236864	175245	Eukaryota						uncultured fungus	302	0.49	1	1	279.964	Uncultured fungus clone 4248_1214 small subunit ribosomal RNA gene, partial sequence; internal transcribed spacer 1, 5.8S ribosomal RNA gene, and internal transcribed spacer 2, complete sequence; and large subunit ribosomal RNA gene, partial sequence	5.02e-71	TRUE	1	399	249	151	2	151	46.6952	DNA	Uncultured fungus
NODE_109294_length_1469_cov_83.808908	5_8S_rRNA	292-443(-)	83.8089	336.39	1469	1	151	1	151	MK614861	575976	Eukaryota	Ascomycota	Eurotiomycetes	Chaetothyriales			uncultured Chaetothyriales	302	0.49	1	1	279.964	Uncultured Chaetothyriales isolate 5-1-8-k8 internal transcribed spacer 1, partial sequence; 5.8S ribosomal RNA gene, complete sequence; and internal transcribed spacer 2, partial sequence	5.02e-71	TRUE	1	357	207	151	2	151	46.6952	DNA	Uncultured Chaetothyriales
NODE_109294_length_1469_cov_83.808908	5_8S_rRNA	292-443(-)	83.8089	336.39	1469	1	151	1	151	MF976785	175245	Eukaryota						uncultured fungus	302	0.49	1	1	279.964	Uncultured fungus clone OTU_F408_R228 small subunit ribosomal RNA gene, partial sequence; internal transcribed spacer 1, 5.8S ribosomal RNA gene, and internal transcribed spacer 2, complete sequence; and large subunit ribosomal RNA gene, partial sequence	5.02e-71	TRUE	1	392	242	151	2	151	46.6952	DNA	Uncultured fungus
NODE_34734_length_3333_cov_22.048219	5_8S_rRNA	2687-2838(-)	22.0482	161.57	3333	1	151	1	151	HQ667306	167235	Eukaryota	Chlorophyta	Trebouxiophyceae				uncultured Trebouxiophyceae	302	0.483	1	1	279.964	Uncultured Trebouxiophyceae clone MP710 18S ribosomal RNA gene, partial sequence; internal transcribed spacer 1, 5.8S ribosomal RNA gene, and internal transcribed spacer 2, complete sequence; and 25S ribosomal RNA gene, partial sequence	5.02e-71	TRUE	1	434	284	151	2	151	46.6973	DNA	Uncultured Trebouxiophyceae
NODE_188075_length_1005_cov_9.075431	5_8S_rRNA	495-647(-)	9.07543	26.62	1005	0.9934	152	2	151	EU940171	1206359	Eukaryota	Ascomycota	Dothideomycetes	Pleosporales		Monascostroma	Monascostroma sphagnophilum	302	0.523	1	1	279.964	Monascostroma sphagnophilum isolate M23 5.8S ribosomal RNA gene and internal transcribed spacer 2, partial sequence	5.06e-71	TRUE	0.997	151	1	151	2	151	46.7132	DNA	Monascostroma sphagnophilum
NODE_55956_length_2364_cov_3.761697	18S_rRNA	1636-2127(-)	3.7617	9.6	2364	0.4908	241	1	246	OQ646063	1788989	Eukaryota	Ascomycota	Lecanoromycetes	Ostropales	Stictidaceae	Absconditonia	Absconditonia rubra	485	0.381	0.874	0.874	276.271	Absconditella rubra voucher Herb. Malicek14622 small subunit ribosomal RNA gene, partial sequence; mitochondrial	2.52e-69	TRUE	0.682	871	628	244	2	241	75.6793	DNA	Absconditella rubra
NODE_4747_length_11407_cov_6.893998	5_8S_rRNA	8278-8425(-)	6.894	45.51	11407	1	147	1	147	OU942259	175245	Eukaryota						uncultured fungus	294	0.469	1	1	272.578	uncultured fungus genomic DNA sequence contains 18S rRNA gene, ITS1, 5.8S rRNA gene, ITS2, 28S rRNA gene, isolate consensus03553	8.11e-69	TRUE	1	368	222	147	2	147	45.5986	DNA	uncultured fungus
NODE_4747_length_11407_cov_6.893998	5_8S_rRNA	8278-8425(-)	6.894	45.51	11407	1	147	1	147	KP889895	175245	Eukaryota						uncultured fungus	294	0.469	1	1	272.578	Uncultured fungus clone SG071_A05 18S ribosomal RNA gene, partial sequence; internal transcribed spacer 1, 5.8S ribosomal RNA gene, and internal transcribed spacer 2, complete sequence; and 28S ribosomal RNA gene, partial sequence	8.11e-69	TRUE	1	388	242	147	2	147	45.5986	DNA	Uncultured fungus
NODE_4747_length_11407_cov_6.893998	5_8S_rRNA	8278-8425(-)	6.894	45.51	11407	1	147	1	147	KP889667	175245	Eukaryota						uncultured fungus	294	0.469	1	1	272.578	Uncultured fungus clone SG033_F06 18S ribosomal RNA gene, partial sequence; internal transcribed spacer 1, 5.8S ribosomal RNA gene, and internal transcribed spacer 2, complete sequence; and 28S ribosomal RNA gene, partial sequence	8.11e-69	TRUE	1	387	241	147	2	147	45.5986	DNA	Uncultured fungus
NODE_34734_length_3333_cov_22.048219	5_8S_rRNA	2687-2838(-)	22.0482	161.57	3333	1	151	1	151	MT735202	464287	Eukaryota	Chlorophyta	Trebouxiophyceae	Chlorellales	Oocystaceae	Pseudococcomyxa	Pseudococcomyxa simplex	302	0.483	0.987	0.987	268.884	Pseudococcomyxa simplex strain NH-22 small subunit ribosomal RNA gene, partial sequence; internal transcribed spacer 1, 5.8S ribosomal RNA gene, and internal transcribed spacer 2, complete sequence; and large subunit ribosomal RNA gene, partial sequence	1.09e-67	TRUE	0.993	2201	2051	151	2	151	46.6973	DNA	Pseudococcomyxa simplex
NODE_34734_length_3333_cov_22.048219	5_8S_rRNA	2687-2838(-)	22.0482	161.57	3333	1	151	1	151	MN738564	2681232	Eukaryota	Chlorophyta	Trebouxiophyceae			Coccomyxa	Coccomyxa sp. myx	302	0.483	0.987	0.987	268.884	Coccomyxa sp. myx internal transcribed spacer 1, partial sequence; 5.8S ribosomal RNA gene, complete sequence; and internal transcribed spacer 2, partial sequence	1.09e-67	TRUE	0.993	429	279	151	2	151	46.6973	DNA	Coccomyxa sp.
NODE_205589_length_944_cov_677.583622	5_8S_rRNA	476-629(+)	677.584	1366.24	944	1	153	1	154	MN397089	2607445	Eukaryota	Chlorophyta	Trebouxiophyceae	Chlorellales	Chlorellaceae	Apatococcus	Apatococcus sp. 17332	307	0.5	0.981	0.981	267.038	Apatococcus sp. 17332 internal transcribed spacer 1, partial sequence; 5.8S ribosomal RNA gene, complete sequence; and internal transcribed spacer 2, partial sequence	3.97e-67	TRUE	0.99	347	194	154	2	153	47.5898	DNA	Apatococcus sp.
NODE_205589_length_944_cov_677.583622	5_8S_rRNA	476-629(+)	677.584	1366.24	944	1	153	1	154	MN397088	2607444	Eukaryota	Chlorophyta	Trebouxiophyceae	Chlorellales	Chlorellaceae	Apatococcus	Apatococcus sp. 17288	307	0.5	0.981	0.981	267.038	Apatococcus sp. 17288 internal transcribed spacer 1, partial sequence; 5.8S ribosomal RNA gene, complete sequence; and internal transcribed spacer 2, partial sequence	3.97e-67	TRUE	0.99	389	236	154	2	153	47.5898	DNA	Apatococcus sp.
NODE_205589_length_944_cov_677.583622	5_8S_rRNA	476-629(+)	677.584	1366.24	944	1	153	1	154	MH258951	285713	Eukaryota	Chlorophyta	Trebouxiophyceae	Trebouxiales	Trebouxiaceae	Trebouxia	uncultured Trebouxia photobiont	307	0.5	0.981	0.981	267.038	Uncultured Trebouxia photobiont clone A005473 internal transcribed spacer 1, partial sequence; 5.8S ribosomal RNA gene and internal transcribed spacer 2, complete sequence; and large subunit ribosomal RNA gene, partial sequence	3.97e-67	TRUE	0.99	441	288	154	2	153	47.6208	DNA	Uncultured Trebouxia
NODE_34267_length_3365_cov_38.334246	5_8S_rRNA	920-1070(+)	38.3342	135.1	3365	1	150	1	150	MH019815	175245	Eukaryota						uncultured fungus	300	0.433	0.98	0.98	261.498	Uncultured fungus isolate A.T9.2_4 internal transcribed spacer 1, partial sequence; 5.8S ribosomal RNA gene and internal transcribed spacer 2, complete sequence; and large subunit ribosomal RNA gene, partial sequence	1.8e-65	TRUE	0.99	307	158	150	2	150	46.4151	DNA	Uncultured fungus
NODE_34267_length_3365_cov_38.334246	5_8S_rRNA	920-1070(+)	38.3342	135.1	3365	1	150	1	150	KY687750	175245	Eukaryota						uncultured fungus	300	0.433	0.98	0.98	261.498	Uncultured fungus clone GL23867_156_g2844 small subunit ribosomal RNA gene, partial sequence; internal transcribed spacer 1, 5.8S ribosomal RNA gene, and internal transcribed spacer 2, complete sequence; and large subunit ribosomal RNA gene, partial sequence	1.8e-65	TRUE	0.99	951	802	150	2	150	46.4151	DNA	Uncultured fungus
NODE_34267_length_3365_cov_38.334246	5_8S_rRNA	920-1070(+)	38.3342	135.1	3365	1	150	1	150	KY687749	175245	Eukaryota						uncultured fungus	300	0.433	0.98	0.98	261.498	Uncultured fungus clone GL23867_156_g2629 small subunit ribosomal RNA gene, partial sequence; internal transcribed spacer 1, 5.8S ribosomal RNA gene, and internal transcribed spacer 2, complete sequence; and large subunit ribosomal RNA gene, partial sequence	1.8e-65	TRUE	0.99	671	522	150	2	150	46.4151	DNA	Uncultured fungus
NODE_1286_length_20236_cov_25.473436	18S_rRNA	795-1607(-)	25.4734	56.11	20236	0.2586	812	603	211	MN642622	2608996	Eukaryota	Chlorophyta	Trebouxiophyceae	Trebouxiales	Trebouxiaceae	Trebouxia	Trebouxia sp. A1-2	420	0.462	0.886	0.886	255.958	Trebouxia sp. A1-2 mitochondrion, complete genome	5.6e-63	TRUE	0.572	74486	74695	210	2	210	64.9361	DNA	Trebouxia sp.
NODE_1286_length_20236_cov_25.473436	18S_rRNA	795-1607(-)	25.4734	56.11	20236	0.2586	812	603	211	JN847694	285713	Eukaryota	Chlorophyta	Trebouxiophyceae	Trebouxiales	Trebouxiaceae	Trebouxia	uncultured Trebouxia photobiont	420	0.462	0.886	0.886	255.958	Uncultured Trebouxia photobiont clone Pyro5650bp H(+)-transporting ATPase (atp6) gene, complete cds; and 16S ribosomal RNA gene, complete sequence; mitochondrial	5.6e-63	TRUE	0.572	4457	4248	210	2	210	64.9361	DNA	Uncultured Trebouxia
NODE_463155_length_514_cov_2.196796	5_8S_rRNA	200-343(+)	2.1968	4.07	514	1	143	1	143	PP439181	2860751	Eukaryota	Nematoda	Chromadorea	Rhabditida	Aphelenchoididae	Laimaphelenchus	Laimaphelenchus sinensis	286	0.476	0.986	0.986	254.111	Laimaphelenchus sinensis isolate SD-3 internal transcribed spacer 1, partial sequence; 5.8S ribosomal RNA gene and internal transcribed spacer 2, complete sequence; and large subunit ribosomal RNA gene, partial sequence	2.83e-63	TRUE	0.993	440	298	143	2	143	44.3287	DNA	Laimaphelenchus sinensis
NODE_463155_length_514_cov_2.196796	5_8S_rRNA	200-343(+)	2.1968	4.07	514	1	143	1	143	PP439180	2860751	Eukaryota	Nematoda	Chromadorea	Rhabditida	Aphelenchoididae	Laimaphelenchus	Laimaphelenchus sinensis	286	0.476	0.986	0.986	254.111	Laimaphelenchus sinensis isolate SD-2 internal transcribed spacer 1, partial sequence; 5.8S ribosomal RNA gene and internal transcribed spacer 2, complete sequence; and large subunit ribosomal RNA gene, partial sequence	2.83e-63	TRUE	0.993	444	302	143	2	143	44.3287	DNA	Laimaphelenchus sinensis
NODE_463155_length_514_cov_2.196796	5_8S_rRNA	200-343(+)	2.1968	4.07	514	1	143	1	143	PP421591	2860751	Eukaryota	Nematoda	Chromadorea	Rhabditida	Aphelenchoididae	Laimaphelenchus	Laimaphelenchus sinensis	286	0.476	0.986	0.986	254.111	Laimaphelenchus sinensis isolate SD-1 internal transcribed spacer 1, partial sequence; 5.8S ribosomal RNA gene and internal transcribed spacer 2, complete sequence; and large subunit ribosomal RNA gene, partial sequence	2.83e-63	TRUE	0.993	442	300	143	2	143	44.3287	DNA	Laimaphelenchus sinensis
NODE_188075_length_1005_cov_9.075431	5_8S_rRNA	495-647(-)	9.07543	26.62	1005	1	152	1	152	KU687400	175243	Eukaryota	Ascomycota					uncultured Ascomycota	304	0.487	0.967	0.967	254.111	Uncultured Ascomycota clone SCH1 internal transcribed spacer 1, partial sequence; 5.8S ribosomal RNA gene, complete sequence; and internal transcribed spacer 2, partial sequence	3.07e-63	TRUE	0.984	324	173	152	2	152	46.9104	DNA	Uncultured Ascomycota
NODE_1286_length_20236_cov_25.473436	18S_rRNA	795-1607(-)	25.4734	56.11	20236	0.2623	812	600	218	EU123948	160068	Eukaryota	Chlorophyta	Trebouxiophyceae	Trebouxiales	Trebouxiaceae	Trebouxia	Trebouxia aggregata	430	0.484	0.881	0.881	254.111	Trebouxia aggregata strain SAG 219-1d ribosomal protein S2 (rps2) gene, complete cds; tRNA-Met (trnMe(cau)) and large subunit ribosomal RNA (rnl) genes, complete sequence; putative site-specific DNA endonuclease (orf365) gene, complete cds; small subunit ribosomal RNA (rns) and tRNA-Met (trnMf(cau)) genes, complete sequence; cytochrome c oxidase subunit 1 (cox1), putative site-specific DNA endonu…	2.01e-62	TRUE	0.572	15817	15601	217	2	213	67.1145	DNA	Trebouxia aggregata
NODE_87497_length_1719_cov_2.205847	5_8S_rRNA	645-795(+)	2.20585	5.07	1719	1	150	1	150	OU940985	175245	Eukaryota						uncultured fungus	300	0.527	0.967	0.967	250.418	uncultured fungus genomic DNA sequence contains 18S rRNA gene, ITS1, 5.8S rRNA gene, ITS2, 28S rRNA gene, isolate consensus02279	3.9e-62	TRUE	0.983	775	626	150	2	150	46.6312	DNA	uncultured fungus
NODE_87497_length_1719_cov_2.205847	5_8S_rRNA	645-795(+)	2.20585	5.07	1719	1	150	1	150	OU938959	175245	Eukaryota						uncultured fungus	300	0.527	0.967	0.967	250.418	uncultured fungus genomic DNA sequence contains 18S rRNA gene, ITS1, 5.8S rRNA gene, ITS2, 28S rRNA gene, isolate consensus00251	3.9e-62	TRUE	0.983	729	580	150	2	150	46.6312	DNA	uncultured fungus
NODE_87497_length_1719_cov_2.205847	5_8S_rRNA	645-795(+)	2.20585	5.07	1719	1	150	1	150	EF635844	175245	Eukaryota						uncultured fungus	300	0.52	0.967	0.967	250.418	Uncultured fungus clone IIS2abc9 18S ribosomal RNA gene, partial sequence; internal transcribed spacer 1, 5.8S ribosomal RNA gene, and internal transcribed spacer 2, complete sequence; and 28S ribosomal RNA gene, partial sequence	3.9e-62	TRUE	0.983	704	555	150	2	150	46.6062	DNA	Uncultured fungus
NODE_117411_length_1397_cov_29.122727	5_8S_rRNA	602-754(-)	29.1227	68.17	1397	1	152	1	152	PQ456122	3076140	Eukaryota	Chlorophyta	Trebouxiophyceae	Trebouxiales	Trebouxiaceae	Symbiochloris	Symbiochloris sp.	304	0.553	0.961	0.961	248.571	Symbiochloris sp. voucher A175 internal transcribed spacer 1, partial sequence; 5.8S ribosomal RNA gene, complete sequence; and internal transcribed spacer 2, partial sequence	1.43e-61	TRUE	0.98	332	181	152	2	152	46.9203	DNA	Symbiochloris sp.
NODE_117411_length_1397_cov_29.122727	5_8S_rRNA	602-754(-)	29.1227	68.17	1397	1	152	1	152	PQ456120	3076140	Eukaryota	Chlorophyta	Trebouxiophyceae	Trebouxiales	Trebouxiaceae	Symbiochloris	Symbiochloris sp.	304	0.553	0.961	0.961	248.571	Symbiochloris sp. voucher A130 internal transcribed spacer 1, partial sequence; 5.8S ribosomal RNA gene, complete sequence; and internal transcribed spacer 2, partial sequence	1.43e-61	TRUE	0.98	259	108	152	2	152	46.9203	DNA	Symbiochloris sp.
NODE_117411_length_1397_cov_29.122727	5_8S_rRNA	602-754(-)	29.1227	68.17	1397	1	152	1	152	PQ456119	3076140	Eukaryota	Chlorophyta	Trebouxiophyceae	Trebouxiales	Trebouxiaceae	Symbiochloris	Symbiochloris sp.	304	0.539	0.961	0.961	248.571	Symbiochloris sp. voucher 1708 internal transcribed spacer 1, partial sequence; 5.8S ribosomal RNA gene, complete sequence; and internal transcribed spacer 2, partial sequence	1.43e-61	TRUE	0.98	449	298	152	2	152	46.8883	DNA	Symbiochloris sp.
NODE_188075_length_1005_cov_9.075431	5_8S_rRNA	495-647(-)	9.07543	26.62	1005	1	152	1	152	OL898479	1934350	Eukaryota	Ascomycota	Sordariomycetes	Sordariales	Chaetomiaceae	Amesia	Amesia atrobrunnea	304	0.493	0.961	0.961	248.571	Amesia atrobrunnea strain R1 internal transcribed spacer 1, partial sequence; 5.8S ribosomal RNA gene and internal transcribed spacer 2, complete sequence; and large subunit ribosomal RNA gene, partial sequence	1.43e-61	TRUE	0.98	337	186	152	2	152	47.0154	DNA	Amesia atrobrunnea
NODE_2498306_length_232_cov_0.941935	5_8S_rRNA	0-133(+)	0.941935	1.29	232	1	133	1	133	OZ118489	9606	Eukaryota	Chordata	Mammalia	Primates	Hominidae	Homo	Homo sapiens	266	0.579	1	1	246.725	Homo sapiens genome assembly, chromosome: contig-492	4.3e-61	TRUE	1	36558	36426	133	2	133	41.0665	DNA	Homo sapiens
NODE_2498306_length_232_cov_0.941935	5_8S_rRNA	0-133(+)	0.941935	1.29	232	1	133	1	133	OZ118479	9606	Eukaryota	Chordata	Mammalia	Primates	Hominidae	Homo	Homo sapiens	266	0.579	1	1	246.725	Homo sapiens genome assembly, chromosome: contig-482	4.3e-61	TRUE	1	17833	17965	133	2	133	41.0665	DNA	Homo sapiens
NODE_2498306_length_232_cov_0.941935	5_8S_rRNA	0-133(+)	0.941935	1.29	232	1	133	1	133	OZ118449	9606	Eukaryota	Chordata	Mammalia	Primates	Hominidae	Homo	Homo sapiens	266	0.579	1	1	246.725	Homo sapiens genome assembly, chromosome: contig-452	4.3e-61	TRUE	1	115686	115554	133	2	133	41.0665	DNA	Homo sapiens
NODE_178611_length_1042_cov_2.217617	5_8S_rRNA	74-225(+)	2.21762	4.83	1042	1	151	1	151	MT236721	175245	Eukaryota						uncultured fungus	302	0.477	0.96	0.96	246.725	Uncultured fungus clone 4248_704 small subunit ribosomal RNA gene, partial sequence; internal transcribed spacer 1, 5.8S ribosomal RNA gene, and internal transcribed spacer 2, complete sequence; and large subunit ribosomal RNA gene, partial sequence	5.09e-61	TRUE	0.98	411	261	151	2	151	46.7343	DNA	Uncultured fungus
NODE_178611_length_1042_cov_2.217617	5_8S_rRNA	74-225(+)	2.21762	4.83	1042	1	151	1	151	MW215844	175245	Eukaryota						uncultured fungus	302	0.483	0.954	0.954	241.185	Uncultured fungus clone 3993_2253 small subunit ribosomal RNA gene, partial sequence; internal transcribed spacer 1 and 5.8S ribosomal RNA gene, complete sequence; and internal transcribed spacer 2, partial sequence	2.37e-59	TRUE	0.977	400	250	151	2	151	46.7503	DNA	Uncultured fungus
NODE_178611_length_1042_cov_2.217617	5_8S_rRNA	74-225(+)	2.21762	4.83	1042	1	151	1	151	AB684410	88570	Eukaryota	Ciliophora	Colpodea	Grossglockneriida	Grossglockneriidae	Pseudoplatyophrya	Pseudoplatyophrya nana	302	0.47	0.954	0.954	241.185	Pseudoplatyophrya nana genes for ITS1, 5.8S rRNA, ITS2, partial and complete sequence	2.37e-59	TRUE	0.977	258	108	151	2	151	46.6693	DNA	Pseudoplatyophrya nana
NODE_173_length_52336_cov_22.587688	18S_rRNA	16877-17627(+)	22.5877	52.61	52336	0.252	748	560	189	AP025007	2315456	Eukaryota	Chlorophyta	Trebouxiophyceae			Coccomyxa	Coccomyxa sp. Obi	378	0.519	0.889	0.889	233.798	Coccomyxa sp. Obi mitochondrial DNA, complete genome	2.42e-56	TRUE	0.57	43085	43273	189	2	189	59.0032	DNA	Coccomyxa sp.
NODE_104697_length_1513_cov_3.884401	5_8S_rRNA	195-347(-)	3.8844	17.36	1513	1	152	1	153	EF434101	175245	Eukaryota						uncultured fungus	305	0.441	0.941	0.941	231.952	Uncultured fungus clone TH16_OTU167 small subunit ribosomal RNA gene, partial sequence; internal transcribed spacer 1, 5.8S ribosomal RNA gene, and internal transcribed spacer 2, complete sequence; and large subunit ribosomal RNA gene, partial sequence	1.44e-56	TRUE	0.971	620	468	153	2	152	47.3965	DNA	Uncultured fungus
NODE_104697_length_1513_cov_3.884401	5_8S_rRNA	195-347(-)	3.8844	17.36	1513	0.9408	143	1	144	OU942983	175245	Eukaryota						uncultured fungus	286	0.462	0.951	0.951	226.412	uncultured fungus genomic DNA sequence contains 18S rRNA gene, ITS1, 5.8S rRNA gene, ITS2, 28S rRNA gene, isolate consensus04277	6.68e-55	TRUE	0.946	515	373	143	2	143	44.2357	DNA	uncultured fungus
NODE_104697_length_1513_cov_3.884401	5_8S_rRNA	195-347(-)	3.8844	17.36	1513	0.9408	143	1	144	OU942826	175245	Eukaryota						uncultured fungus	286	0.462	0.951	0.951	226.412	uncultured fungus genomic DNA sequence contains 18S rRNA gene, ITS1, 5.8S rRNA gene, ITS2, 28S rRNA gene, isolate consensus04120	6.68e-55	TRUE	0.946	525	383	143	2	143	44.2357	DNA	uncultured fungus
NODE_2139950_length_243_cov_1.319277	5_8S_rRNA	36-186(+)	1.31928	1.85	243	0.96	150	7	144	MF766377	2028474	Eukaryota	Ascomycota	Lichinomycetes	Lichinales	Peltulaceae	Peltula	Peltula zahlbruckneri	288	0.521	0.944	0.944	222.718	Peltula zahlbruckneri voucher B. Buedel 20157a internal transcribed spacer 1, partial sequence; 5.8S ribosomal RNA gene and internal transcribed spacer 2, complete sequence; and large subunit ribosomal RNA gene, partial sequence	8.5e-54	TRUE	0.952	329	186	144	2	144	44.5508	DNA	Peltula zahlbruckneri
NODE_2139950_length_243_cov_1.319277	5_8S_rRNA	36-186(+)	1.31928	1.85	243	0.9667	150	6	145	PP965783	1769365	Eukaryota	Ascomycota	Sordariomycetes	Xylariales	Xylariaceae	Rosellinia	Rosellinia sp.	290	0.49	0.938	0.938	219.025	Rosellinia sp. voucher PDD:119601 small subunit ribosomal RNA gene, partial sequence; internal transcribed spacer 1 and 5.8S ribosomal RNA gene, complete sequence; and internal transcribed spacer 2, partial sequence	1.1e-52	TRUE	0.952	312	168	145	2	145	44.9061	DNA	Rosellinia sp.
NODE_782157_length_368_cov_3.278351	5_8S_rRNA	4-155(+)	3.27835	7.05	368	1	151	1	151	OU941150	175245	Eukaryota						uncultured fungus	302	0.437	0.927	0.927	219.025	uncultured fungus genomic DNA sequence contains 18S rRNA gene, ITS1, 5.8S rRNA gene, ITS2, 28S rRNA gene, isolate consensus02445	1.11e-52	TRUE	0.964	699	549	151	2	151	46.7894	DNA	uncultured fungus
NODE_782157_length_368_cov_3.278351	5_8S_rRNA	4-155(+)	3.27835	7.05	368	1	151	1	151	OU939731	175245	Eukaryota						uncultured fungus	302	0.437	0.927	0.927	219.025	uncultured fungus genomic DNA sequence contains 18S rRNA gene, ITS1, 5.8S rRNA gene, ITS2, 28S rRNA gene, isolate consensus01027	1.11e-52	TRUE	0.964	617	467	151	2	151	46.7894	DNA	uncultured fungus
NODE_2139950_length_243_cov_1.319277	5_8S_rRNA	36-186(+)	1.31928	1.85	243	0.9667	150	6	145	NR_185588	2737739	Eukaryota	Ascomycota	Lichinomycetes	Lichinales	Peltulaceae	Peltula	Peltula polyphylla	290	0.517	0.938	0.938	219.025	Peltula polyphylla HMAS L145474 ITS region; from TYPE material	1.1e-52	TRUE	0.952	214	70	145	2	145	44.846	DNA	Peltula polyphylla
NODE_25500_length_4152_cov_2.709939	18S_rRNA	3146-4046(+)	2.70994	13.28	4152	0.3322	310	12	304	KX765815	167967	Bacteria	Mycoplasmatota	Mollicutes	Mycoplasmatales	Mycoplasmataceae	Mycoplasma	uncultured Mycoplasma sp.	596	0.475	0.803	0.803	219.025	Uncultured Mycoplasma sp. clone H13032 16S ribosomal RNA gene, partial sequence	8.18e-52	TRUE	0.567	507	211	299	2	297	92.2919	DNA	Uncultured Mycoplasma
NODE_140843_length_1230_cov_8.619254	5_8S_rRNA	1113-1229(-)	8.61925	25.7	1230	1	116	1	116	AY969573	175244	Eukaryota	Basidiomycota					uncultured Basidiomycota	232	0.448	1	1	215.332	Uncultured Basidiomycota isolate dfmo0690_137 internal transcribed spacer 1, partial sequence; 5.8S ribosomal RNA gene, complete sequence; and internal transcribed spacer 2, partial sequence	1.01e-51	TRUE	1	359	244	116	2	116	35.9644	DNA	Uncultured Basidiomycota
NODE_25500_length_4152_cov_2.709939	18S_rRNA	3146-4046(+)	2.70994	13.28	4152	0.3322	310	12	304	KY031330	167967	Bacteria	Mycoplasmatota	Mollicutes	Mycoplasmatales	Mycoplasmataceae	Mycoplasma	uncultured Mycoplasma sp.	596	0.471	0.799	0.799	213.485	Uncultured Mycoplasma sp. clone 1409S09302 16S ribosomal RNA gene, partial sequence	3.8e-50	TRUE	0.566	500	204	299	2	297	92.2759	DNA	Uncultured Mycoplasma
NODE_782157_length_368_cov_3.278351	5_8S_rRNA	4-155(+)	3.27835	7.05	368	0.9868	149	1	150	PQ403593	1789786	Eukaryota		Glaucocystophyceae	Glaucocystales	Glaucocystaceae	Glaucocystis	Glaucocystis bhattacharyae	298	0.436	0.92	0.92	209.792	Glaucocystis bhattacharyae strain R 227 small subunit ribosomal RNA gene, partial sequence; internal transcribed spacer 1, 5.8S ribosomal RNA gene, and internal transcribed spacer 2, complete sequence; and large subunit ribosomal RNA gene, partial sequence	6.67e-50	TRUE	0.953	2132	1984	149	2	149	46.0889	DNA	Glaucocystis bhattacharyae
NODE_17283_length_5416_cov_4.457202	18S_rRNA	3689-4240(-)	4.4572	2614.42	5416	0.7114	394	3	403	MH985298	1755440	Eukaryota	Ascomycota	Leotiomycetes	Helotiales			Helotiales sp.	772	0.453	0.774	0.774	209.792	Helotiales sp. voucher PDD:111530 small subunit ribosomal RNA gene, partial sequence	2.94e-49	TRUE	0.743	515	136	392	2	380	117.801	DNA	Helotiales sp.
NODE_140843_length_1230_cov_8.619254	5_8S_rRNA	1113-1229(-)	8.61925	25.7	1230	1	116	1	116	KY687550	175245	Eukaryota						uncultured fungus	232	0.457	0.991	0.991	209.792	Uncultured fungus clone GL02249_026_S114 small subunit ribosomal RNA gene, partial sequence; internal transcribed spacer 1, 5.8S ribosomal RNA gene, and internal transcribed spacer 2, complete sequence; and large subunit ribosomal RNA gene, partial sequence	4.68e-50	TRUE	0.996	786	671	116	2	116	35.9493	DNA	Uncultured fungus
NODE_140843_length_1230_cov_8.619254	5_8S_rRNA	1113-1229(-)	8.61925	25.7	1230	1	116	1	116	KY687549	175245	Eukaryota						uncultured fungus	232	0.457	0.991	0.991	209.792	Uncultured fungus clone GL02249_026_S041 small subunit ribosomal RNA gene, partial sequence; internal transcribed spacer 1, 5.8S ribosomal RNA gene, and internal transcribed spacer 2, complete sequence; and large subunit ribosomal RNA gene, partial sequence	4.68e-50	TRUE	0.996	786	671	116	2	116	35.9493	DNA	Uncultured fungus
NODE_2074261_length_245_cov_1.738095	5S_rRNA	8-119(+)	1.73809	2.45	245	1	111	1	111	K02343	5982	Eukaryota	Ciliophora	Colpodea	Colpodida	Colpodidae	Bresslaua	Bresslaua vorax	222	0.532	1	1	206.098	Bresslaua vorax (protozoan) 5S ribosomal RNA	5.68e-49	TRUE	1	115	5	111	2	111	34.4223	DNA	Bresslaua vorax
NODE_125943_length_1331_cov_2.432217	5S_rRNA	881-992(-)	2.43222	7.42	1331	1	111	1	111	EU909435	67723	Eukaryota	Basidiomycota	Agaricomycetes	Agaricales	Amanitaceae	Amanita	Amanita phalloides	222	0.604	1	1	206.098	Amanita phalloides voucher HbO53852 5S ribosomal RNA gene, partial sequence; intergenic spacer, complete sequence; and 18S ribosomal RNA gene, partial sequence	5.68e-49	TRUE	1	120	10	111	2	111	34.3371	DNA	Amanita phalloides
NODE_1811172_length_255_cov_3.393258	5S_rRNA	59-169(-)	3.39326	7.24	255	1	110	1	110	CP097463	2944128	Bacteria	Actinomycetota	Actinomycetes	Jatrophihabitantales	Jatrophihabitantaceae	Jatrophihabitans	Jatrophihabitans cynanchi	220	0.673	1	1	204.252	Jatrophihabitans cynanchi strain SB3-54 chromosome, complete genome	2.02e-48	TRUE	1	4312630	4312521	110	2	110	34.0789	DNA	Jatrophihabitans cynanchi
NODE_1811172_length_255_cov_3.393258	5S_rRNA	59-169(-)	3.39326	7.24	255	1	110	1	110	CP097332	2038343	Bacteria	Actinomycetota	Actinomycetes	Jatrophihabitantales	Jatrophihabitantaceae	Jatrophihabitans	Jatrophihabitans telluris	220	0.673	1	1	204.252	Jatrophihabitans telluris strain N237 chromosome, complete genome	2.02e-48	TRUE	1	1912902	1912793	110	2	110	34.0789	DNA	Jatrophihabitans telluris
NODE_25254_length_4181_cov_3.647904	18S_rRNA	2085-3117(+)	3.6479	1185.36	4181	0.3343	875	531	352	GU917010	77133	Bacteria						uncultured bacterium	692	0.392	0.776	0.776	202.405	Uncultured bacterium clone F5K2Q4C04JWOO2 16S ribosomal RNA gene, partial sequence	9.49e-47	TRUE	0.555	479	133	347	2	345	107.324	DNA	Uncultured bacterium
NODE_154764_length_1151_cov_5.064246	5S_rRNA	581-690(+)	5.06425	15.61	1151	1	109	1	109	CP030840	2211140	Bacteria	Acidobacteriota	Terriglobia	Terriglobales	Acidobacteriaceae	Acidisarcina	Acidisarcina polymorpha	218	0.615	1	1	202.405	Acidisarcina polymorpha strain SBC82 chromosome, complete genome	7.16e-48	TRUE	1	1120203	1120311	109	2	109	33.7817	DNA	Acidisarcina polymorpha
NODE_26351_length_4058_cov_4.485305	5S_rRNA	2854-2965(-)	4.48531	19.33	4058	1	111	1	111	XR_002398317	240176	Eukaryota	Basidiomycota	Agaricomycetes	Agaricales	Psathyrellaceae	Coprinopsis	Coprinopsis cinerea	222	0.613	0.991	0.991	200.558	Coprinopsis cinerea okayama7#130 5S ribosomal RNA (CC1G_20507), rRNA	2.64e-47	TRUE	0.995	4	114	111	2	111	34.3531	DNA	Coprinopsis cinerea
NODE_26351_length_4058_cov_4.485305	5S_rRNA	2854-2965(-)	4.48531	19.33	4058	1	111	1	111	X06853	5334	Eukaryota	Basidiomycota	Agaricomycetes	Agaricales	Schizophyllaceae	Schizophyllum	Schizophyllum commune	222	0.613	0.991	0.991	200.558	Schizophyllum commune 5S rRNA	2.64e-47	TRUE	0.995	115	5	111	2	111	34.3531	DNA	Schizophyllum commune
NODE_38632_length_3085_cov_3.216755	5S_rRNA	1402-1516(-)	3.21676	7.98	3085	1	114	1	114	X06847	5272	Eukaryota	Basidiomycota	Microbotryomycetes	Microbotryales	Microbotryaceae	Microbotryum	Microbotryum violaceum	228	0.632	0.982	0.982	200.558	Ustilago violacea 5S rRNA	2.75e-47	TRUE	0.991	116	3	114	2	114	35.2457	DNA	Ustilago violacea
NODE_125943_length_1331_cov_2.432217	5S_rRNA	881-992(-)	2.43222	7.42	1331	1	111	1	111	X00074	5350	Eukaryota	Basidiomycota	Agaricomycetes	Agaricales	Psathyrellaceae	Coprinopsis	Coprinopsis radiata	222	0.613	0.991	0.991	200.558	Coprinus radiatus 5S ribosomal RNA	2.64e-47	TRUE	0.995	115	5	111	2	111	34.3531	DNA	Coprinus radiatus
NODE_17283_length_5416_cov_4.457202	18S_rRNA	3689-4240(-)	4.4572	2614.42	5416	0.7114	394	3	402	KT962185	1748768	Eukaryota	Ascomycota	Lecanoromycetes	Lecanorales	Ramalinaceae	Lithocalla	Lithocalla ecorticata	775	0.491	0.769	0.769	200.558	Lecanora ecorticata voucher NMW<GBR>:C.2015.005.76 18S ribosomal RNA gene, partial sequence	1.77e-46	TRUE	0.74	420	38	392	2	383	118.478	DNA	Lecanora ecorticata
NODE_30486_length_3660_cov_2.914318	18S_rRNA	22-494(-)	2.91432	9.01	3660	0.4576	298	83	221	FN865852	77133	Bacteria						uncultured bacterium	433	0.456	0.837	0.837	200.558	Uncultured bacterium partial 16S rRNA gene, clone O138106A04	1.5e-46	TRUE	0.647	433	217	217	2	216	67.5299	DNA	Uncultured bacterium
NODE_1484444_length_270_cov_2.751295	5S_rRNA	108-219(+)	2.75129	26513	270	1	111	1	111	CP097463	2944128	Bacteria	Actinomycetota	Actinomycetes	Jatrophihabitantales	Jatrophihabitantaceae	Jatrophihabitans	Jatrophihabitans cynanchi	222	0.676	0.991	0.991	200.558	Jatrophihabitans cynanchi strain SB3-54 chromosome, complete genome	2.64e-47	TRUE	0.995	4312630	4312520	111	2	111	34.3681	DNA	Jatrophihabitans cynanchi
NODE_1484444_length_270_cov_2.751295	5S_rRNA	108-219(+)	2.75129	26513	270	1	111	1	111	CP097332	2038343	Bacteria	Actinomycetota	Actinomycetes	Jatrophihabitantales	Jatrophihabitantaceae	Jatrophihabitans	Jatrophihabitans telluris	222	0.676	0.991	0.991	200.558	Jatrophihabitans telluris strain N237 chromosome, complete genome	2.64e-47	TRUE	0.995	1912902	1912792	111	2	111	34.3681	DNA	Jatrophihabitans telluris
NODE_25_length_106010_cov_8.012026	5S_rRNA	105297-105408(-)	8.01203	18.56	106010	1	111	1	111	AP024745	2836373	Bacteria	Actinomycetota	Actinomycetes	Micromonosporales	Micromonosporaceae	Actinoplanes	Actinoplanes sp. L3-i22	222	0.658	0.991	0.991	200.558	Actinoplanes sp. L3-i22 DNA, complete genome	2.64e-47	TRUE	0.995	1363100	1362990	111	2	111	34.5092	DNA	Actinoplanes sp.
NODE_25_length_106010_cov_8.012026	5S_rRNA	105297-105408(-)	8.01203	18.56	106010	1	111	1	111	AP024745	2836373	Bacteria	Actinomycetota	Actinomycetes	Micromonosporales	Micromonosporaceae	Actinoplanes	Actinoplanes sp. L3-i22	222	0.658	0.991	0.991	200.558	Actinoplanes sp. L3-i22 DNA, complete genome	2.64e-47	TRUE	0.995	444282	444172	111	2	111	34.5092	DNA	Actinoplanes sp.
NODE_25_length_106010_cov_8.012026	5S_rRNA	105297-105408(-)	8.01203	18.56	106010	1	111	1	111	AP024745	2836373	Bacteria	Actinomycetota	Actinomycetes	Micromonosporales	Micromonosporaceae	Actinoplanes	Actinoplanes sp. L3-i22	222	0.658	0.991	0.991	200.558	Actinoplanes sp. L3-i22 DNA, complete genome	2.64e-47	TRUE	0.995	167057	166947	111	2	111	34.5092	DNA	Actinoplanes sp.
NODE_125943_length_1331_cov_2.432217	5S_rRNA	881-992(-)	2.43222	7.42	1331	1	111	1	111	AF116534	29883	Eukaryota	Basidiomycota	Agaricomycetes	Agaricales	Hydnangiaceae	Laccaria	Laccaria bicolor	222	0.613	0.991	0.991	200.558	Laccaria bicolor 25S ribosomal RNA gene, partial sequence; intergenic spacer 1, 5S ribosomal RNA gene, intergenic spacer 2, complete sequence; and 17S ribosomal RNA gene, partial sequence	2.64e-47	TRUE	0.995	907	797	111	2	111	34.3531	DNA	Laccaria bicolor
NODE_5029_length_11083_cov_15.570325	5S_rRNA	10456-10563(-)	15.5703	41.39	11083	1	107	1	107	OZ196157	1241325	Bacteria	Acidobacteriota	Terriglobia	Terriglobales	Acidobacteriaceae	Granulicella	uncultured Granulicella sp.	214	0.579	1	1	198.712	MAG: uncultured Granulicella sp. isolate 532c3363-cb9a-4ff4-a964-62ae8f4e4543 genome assembly, chromosome: 1	9.01e-47	TRUE	1	1021253	1021147	107	2	107	33.1774	DNA	MAG: uncultured
NODE_5029_length_11083_cov_15.570325	5S_rRNA	10456-10563(-)	15.5703	41.39	11083	1	107	1	107	OZ196148	1241325	Bacteria	Acidobacteriota	Terriglobia	Terriglobales	Acidobacteriaceae	Granulicella	uncultured Granulicella sp.	214	0.579	1	1	198.712	MAG: uncultured Granulicella sp. isolate 9057d4d9-b77b-4c6f-b84b-ea5519435b63 genome assembly, chromosome: 1	9.01e-47	TRUE	1	503888	503994	107	2	107	33.1774	DNA	MAG: uncultured
NODE_12061_length_6823_cov_4.607026	5S_rRNA	528-638(+)	4.60703	20.22	6823	1	110	1	110	OY843606	1909293	Bacteria	Pseudomonadota	Alphaproteobacteria	Rhodospirillales	Acetobacteraceae		Acetobacteraceae bacterium	220	0.627	0.991	0.991	198.712	MAG: Acetobacteraceae bacterium isolate f024f7fe-3a73-4f70-9b25-f59eedf7ded6 genome assembly, chromosome: 1	9.38e-47	TRUE	0.995	1192910	1193019	110	2	110	33.8738	DNA	MAG: Acetobacteraceae
NODE_12061_length_6823_cov_4.607026	5S_rRNA	528-638(+)	4.60703	20.22	6823	1	110	1	110	OY843606	1909293	Bacteria	Pseudomonadota	Alphaproteobacteria	Rhodospirillales	Acetobacteraceae		Acetobacteraceae bacterium	220	0.627	0.991	0.991	198.712	MAG: Acetobacteraceae bacterium isolate f024f7fe-3a73-4f70-9b25-f59eedf7ded6 genome assembly, chromosome: 1	9.38e-47	TRUE	0.995	614689	614798	110	2	110	33.8738	DNA	MAG: Acetobacteraceae
NODE_25254_length_4181_cov_3.647904	18S_rRNA	2085-3117(+)	3.6479	1185.36	4181	0.3343	875	531	353	GU916846	77133	Bacteria						uncultured bacterium	694	0.39	0.773	0.773	198.712	Uncultured bacterium clone F5K2Q4C04IQIQL 16S ribosomal RNA gene, partial sequence	1.23e-45	TRUE	0.554	451	103	349	2	345	107.932	DNA	Uncultured bacterium
NODE_2648391_length_228_cov_0.900662	5S_rRNA	87-197(+)	0.900662	1.32	228	1	110	1	110	CP170661	1282	Bacteria	Bacillota	Bacilli	Bacillales	Staphylococcaceae	Staphylococcus	Staphylococcus epidermidis	220	0.545	0.991	0.991	198.712	Staphylococcus epidermidis strain CCARM 3A686 chromosome, complete genome	9.38e-47	TRUE	0.995	796176	796067	110	2	110	34.085	DNA	Staphylococcus epidermidis
NODE_2648391_length_228_cov_0.900662	5S_rRNA	87-197(+)	0.900662	1.32	228	1	110	1	110	CP170660	1282	Bacteria	Bacillota	Bacilli	Bacillales	Staphylococcaceae	Staphylococcus	Staphylococcus epidermidis	220	0.545	0.991	0.991	198.712	Staphylococcus epidermidis strain CCARM 3A600 plasmid unnamed	9.38e-47	TRUE	0.995	14317	14426	110	2	110	34.085	DNA	Staphylococcus epidermidis
NODE_2648391_length_228_cov_0.900662	5S_rRNA	87-197(+)	0.900662	1.32	228	1	110	1	110	CP170251	1282	Bacteria	Bacillota	Bacilli	Bacillales	Staphylococcaceae	Staphylococcus	Staphylococcus epidermidis	220	0.545	0.991	0.991	198.712	Staphylococcus epidermidis strain PS08 chromosome, complete genome	9.38e-47	TRUE	0.995	757962	757853	110	2	110	34.085	DNA	Staphylococcus epidermidis
NODE_22844_length_4487_cov_6.630159	5S_rRNA	3965-4072(+)	6.63016	16.9	4487	1	107	1	107	CP160205	1295612	Bacteria	Bacteroidota	Sphingobacteriia	Sphingobacteriales	Sphingobacteriaceae	Mucilaginibacter	Mucilaginibacter yixingensis	214	0.551	1	1	198.712	Mucilaginibacter yixingensis strain YX-36 chromosome, complete genome	9.01e-47	TRUE	1	44189	44083	107	2	107	33.1784	DNA	Mucilaginibacter yixingensis
NODE_5029_length_11083_cov_15.570325	5S_rRNA	10456-10563(-)	15.5703	41.39	11083	1	107	1	107	CP132942	3069686	Bacteria	Acidobacteriota	Terriglobia	Terriglobales	Acidobacteriaceae	Tunturibacter	Tunturibacter psychrotolerans	214	0.579	1	1	198.712	Tunturibacter psychrotolerans strain X5P6 chromosome	9.01e-47	TRUE	1	4910067	4910173	107	2	107	33.1774	DNA	Tunturibacter psychrotolerans
NODE_388907_length_585_cov_2.759843	5S_rRNA	184-294(+)	2.75984	9.28	585	1	110	1	110	CP092183	56438	Bacteria	Actinomycetota	Actinomycetes	Micromonosporales	Micromonosporaceae	Couchioplanes	Couchioplanes caeruleus	220	0.645	0.991	0.991	198.712	Couchioplanes caeruleus strain TL65 chromosome, complete genome	9.38e-47	TRUE	0.995	142	251	110	2	110	34.235	DNA	Couchioplanes caeruleus
NODE_22844_length_4487_cov_6.630159	5S_rRNA	3965-4072(+)	6.63016	16.9	4487	1	107	1	107	CP063061	2778902	Bacteria	Bacteroidota	Sphingobacteriia	Sphingobacteriales	Sphingobacteriaceae	Mucilaginibacter	Mucilaginibacter sp. 21P	214	0.551	1	1	198.712	Mucilaginibacter sp. 21P chromosome, complete genome	9.01e-47	TRUE	1	468182	468288	107	2	107	33.1784	DNA	Mucilaginibacter sp.
NODE_22844_length_4487_cov_6.630159	5S_rRNA	3965-4072(+)	6.63016	16.9	4487	1	107	1	107	CP054139	2740462	Bacteria	Bacteroidota	Sphingobacteriia	Sphingobacteriales	Sphingobacteriaceae	Mucilaginibacter	Mucilaginibacter mali	214	0.551	1	1	198.712	Mucilaginibacter mali strain G2-14 chromosome, complete genome	9.01e-47	TRUE	1	1172194	1172088	107	2	107	33.1784	DNA	Mucilaginibacter mali
NODE_388907_length_585_cov_2.759843	5S_rRNA	184-294(+)	2.75984	9.28	585	1	110	1	110	CP006272	1246995	Bacteria	Actinomycetota	Actinomycetes	Micromonosporales	Micromonosporaceae	Actinoplanes	Actinoplanes friuliensis	220	0.645	0.991	0.991	198.712	Actinoplanes friuliensis DSM 7358, complete genome	9.38e-47	TRUE	0.995	1652430	1652321	110	2	110	34.235	DNA	Actinoplanes friuliensis
NODE_388907_length_585_cov_2.759843	5S_rRNA	184-294(+)	2.75984	9.28	585	1	110	1	110	AP029199	1868	Bacteria	Actinomycetota	Actinomycetes	Micromonosporales	Micromonosporaceae	Actinoplanes	Actinoplanes digitatis	220	0.645	0.991	0.991	198.712	Actinoplanes digitatis JCM 3060 DNA, complete genome	9.38e-47	TRUE	0.995	16	125	110	2	110	34.235	DNA	Actinoplanes digitatis
NODE_26351_length_4058_cov_4.485305	5S_rRNA	2854-2965(-)	4.48531	19.33	4058	1	111	1	112	XR_002398315	240176	Eukaryota	Basidiomycota	Agaricomycetes	Agaricales	Psathyrellaceae	Coprinopsis	Coprinopsis cinerea	223	0.616	0.982	0.982	195.019	Coprinopsis cinerea okayama7#130 5S ribosomal RNA (CC1G_20505), rRNA	1.23e-45	TRUE	0.991	4	115	112	2	111	34.6823	DNA	Coprinopsis cinerea
NODE_38632_length_3085_cov_3.216755	5S_rRNA	1402-1516(-)	3.21676	7.98	3085	1	114	1	114	X06849	5005	Eukaryota	Basidiomycota	Microbotryomycetes	Sporidiobolales	Sporidiobolaceae	Sporobolomyces	Sporobolomyces salmonicolor	228	0.623	0.974	0.974	195.019	Aessosporon salmonicolor 5S rRNA	1.28e-45	TRUE	0.987	116	3	114	2	114	35.2297	DNA	Aessosporon salmonicolor
NODE_1380360_length_277_cov_1.880000	5_8S_rRNA	172-277(-)	1.88	11.14	277	1	105	1	105	PQ653052	Error: Could not find TaxID								210	0.448	1	1	195.019	Arrhenia epichysium isolate F-790 internal transcribed spacer 1, partial sequence; 5.8S ribosomal RNA gene and internal transcribed spacer 2, complete sequence; and large subunit ribosomal RNA gene, partial sequence	1.13e-45	TRUE	1	357	253	105	2	105	32.5191	DNA	Arrhenia epichysium
NODE_1380360_length_277_cov_1.880000	5_8S_rRNA	172-277(-)	1.88	11.14	277	1	105	1	105	PQ652605	Error: Could not find TaxID								210	0.448	1	1	195.019	Arrhenia similis isolate F-3847 internal transcribed spacer 1, partial sequence; 5.8S ribosomal RNA gene and internal transcribed spacer 2, complete sequence; and large subunit ribosomal RNA gene, partial sequence	1.13e-45	TRUE	1	357	253	105	2	105	32.5191	DNA	Arrhenia similis
NODE_1380360_length_277_cov_1.880000	5_8S_rRNA	172-277(-)	1.88	11.14	277	1	105	1	105	PQ613411	434758	Eukaryota	Basidiomycota	Agaricomycetes	Agaricales	Marasmiaceae	Tetrapyrgos	Tetrapyrgos subcinerea	210	0.448	1	1	195.019	Tetrapyrgos subcinerea voucher JBRI-M20-048 internal transcribed spacer 1, partial sequence; 5.8S ribosomal RNA gene, complete sequence; and internal transcribed spacer 2, partial sequence	1.13e-45	TRUE	1	379	275	105	2	105	32.5191	DNA	Tetrapyrgos subcinerea
NODE_1459391_length_272_cov_1.497436	5_8S_rRNA	167-272(+)	1.49744	3.99	272	1	105	1	105	OQ985236	3046792	Eukaryota	Chlorophyta	Trebouxiophyceae	Trebouxiales	Trebouxiaceae	Asterochloris	Asterochloris sp. VBI_6019_1	210	0.467	1	1	195.019	Asterochloris sp. VBI_6019_1 internal transcribed spacer 1, partial sequence; 5.8S ribosomal RNA gene and internal transcribed spacer 2, complete sequence; and large subunit ribosomal RNA gene, partial sequence	1.13e-45	TRUE	1	302	198	105	2	105	32.4631	DNA	Asterochloris sp.
NODE_1459391_length_272_cov_1.497436	5_8S_rRNA	167-272(+)	1.49744	3.99	272	1	105	1	105	OQ428653	3027479	Eukaryota	Chlorophyta	Trebouxiophyceae	Trebouxiales	Trebouxiaceae	Asterochloris	Asterochloris sp. CL1641	210	0.467	1	1	195.019	Asterochloris sp. CL1641 internal transcribed spacer 1, partial sequence; 5.8S ribosomal RNA gene and internal transcribed spacer 2, complete sequence; and large subunit ribosomal RNA gene, partial sequence	1.13e-45	TRUE	1	201	97	105	2	105	32.4631	DNA	Asterochloris sp.
NODE_38632_length_3085_cov_3.216755	5S_rRNA	1402-1516(-)	3.21676	7.98	3085	1	114	1	114	M35571	2792658	Eukaryota	Basidiomycota	Microbotryomycetes		Colacogloeaceae	Colacogloea	Colacogloea effusa	228	0.605	0.974	0.974	195.019	P.peniophorae 5S rRNA	1.28e-45	TRUE	0.987	116	3	114	2	114	35.2377	DNA	P.peniophorae 5S
NODE_1459391_length_272_cov_1.497436	5_8S_rRNA	167-272(+)	1.49744	3.99	272	1	105	1	105	LC852159	52587	Eukaryota	Ascomycota	Lecanoromycetes	Lecanorales	Cladoniaceae	Cladia	Cladia aggregata	210	0.467	1	1	195.019	Cladia aggregata CA_JS2 genes for ITS1, 5.8S rRNA, ITS2, partial and complete sequence	1.13e-45	TRUE	1	265	161	105	2	105	32.4631	DNA	Cladia aggregata
NODE_297147_length_720_cov_2.076205	5S_rRNA	130-238(-)	2.0762	6.31	720	1	108	1	108	CP017480	1440763	Bacteria	Pseudomonadota	Gammaproteobacteria	Lysobacterales	Rhodanobacteraceae	Luteibacter	Luteibacter rhizovicinus	216	0.602	0.991	0.991	195.019	Luteibacter rhizovicinus DSM 16549 strain LJ96 chromosome, complete genome	1.18e-45	TRUE	0.995	2262714	2262607	108	2	108	33.4235	DNA	Luteibacter rhizovicinus
NODE_297147_length_720_cov_2.076205	5S_rRNA	130-238(-)	2.0762	6.31	720	1	108	1	108	CP017480	1440763	Bacteria	Pseudomonadota	Gammaproteobacteria	Lysobacterales	Rhodanobacteraceae	Luteibacter	Luteibacter rhizovicinus	216	0.602	0.991	0.991	195.019	Luteibacter rhizovicinus DSM 16549 strain LJ96 chromosome, complete genome	1.18e-45	TRUE	0.995	1897176	1897069	108	2	108	33.4235	DNA	Luteibacter rhizovicinus
NODE_285785_length_742_cov_1.536842	5S_rRNA	212-322(+)	1.53684	4.72	742	1	110	1	110	XR_009995576	143232	Eukaryota	Basidiomycota	Tremellomycetes	Trichosporonales	Trichosporonaceae	Vanrija	Vanrija pseudolonga	220	0.555	0.982	0.982	193.172	Vanrija pseudolonga 5S ribosomal RNA (partial) (LOC62_02G003013), rRNA	4.37e-45	TRUE	0.991	110	1	110	2	110	34.07	DNA	Vanrija pseudolonga
NODE_587761_length_437_cov_2.169444	5S_rRNA	151-261(-)	2.16944	7.36	437	1	110	1	110	XR_573446	1279043	Eukaryota	Ascomycota	Eurotiomycetes	Chaetothyriales	Herpotrichiellaceae	Cladophialophora	Cladophialophora carrionii	220	0.536	0.982	0.982	193.172	Cladophialophora carrionii CBS 160.54 5S ribosomal RNA (G647_05470), rRNA	4.37e-45	TRUE	0.991	110	1	110	2	110	34.073	DNA	Cladophialophora carrionii
NODE_25633_length_4137_cov_2.786946	18S_rRNA	1688-2592(+)	2.78695	18.81	4137	0.2345	274	63	214	FR647658	86473	Bacteria	Pseudomonadota	Gammaproteobacteria				uncultured Gammaproteobacteria bacterium	419	0.401	0.836	0.836	193.172	Uncultured gamma proteobacterium partial 16S rRNA gene, clone 3868-27F	4.98e-44	TRUE	0.535	708	502	212	2	207	64.3459	DNA	Uncultured gamma
NODE_451133_length_524_cov_1.724832	5S_rRNA	129-244(-)	1.72483	5.14	524	0.9391	108	1	108	XM_009063125	225164	Eukaryota	Mollusca	Gastropoda		Lottiidae	Lottia	Lottia gigantea	216	0.537	0.981	0.981	189.479	Lottia gigantea hypothetical protein partial mRNA	6.02e-44	TRUE	0.96	270	163	108	2	108	33.4176	DNA	Lottia gigantea
NODE_30344_length_3672_cov_15.572184	5S_rRNA	198-306(+)	15.5722	35.8	3672	1	108	1	108	OZ196157	1241325	Bacteria	Acidobacteriota	Terriglobia	Terriglobales	Acidobacteriaceae	Granulicella	uncultured Granulicella sp.	216	0.583	0.981	0.981	189.479	MAG: uncultured Granulicella sp. isolate 532c3363-cb9a-4ff4-a964-62ae8f4e4543 genome assembly, chromosome: 1	5.5e-44	TRUE	0.991	1021254	1021147	108	2	108	33.5066	DNA	MAG: uncultured
NODE_1091383_length_309_cov_1.991379	5S_rRNA	74-182(-)	1.99138	5.51	309	1	108	1	108	OZ196157	1241325	Bacteria	Acidobacteriota	Terriglobia	Terriglobales	Acidobacteriaceae	Granulicella	uncultured Granulicella sp.	216	0.583	0.981	0.981	189.479	MAG: uncultured Granulicella sp. isolate 532c3363-cb9a-4ff4-a964-62ae8f4e4543 genome assembly, chromosome: 1	5.5e-44	TRUE	0.991	1021254	1021147	108	2	108	33.5066	DNA	MAG: uncultured
NODE_30344_length_3672_cov_15.572184	5S_rRNA	198-306(+)	15.5722	35.8	3672	1	108	1	108	OZ196148	1241325	Bacteria	Acidobacteriota	Terriglobia	Terriglobales	Acidobacteriaceae	Granulicella	uncultured Granulicella sp.	216	0.583	0.981	0.981	189.479	MAG: uncultured Granulicella sp. isolate 9057d4d9-b77b-4c6f-b84b-ea5519435b63 genome assembly, chromosome: 1	5.5e-44	TRUE	0.991	503887	503994	108	2	108	33.5066	DNA	MAG: uncultured
NODE_1091383_length_309_cov_1.991379	5S_rRNA	74-182(-)	1.99138	5.51	309	1	108	1	108	OZ196148	1241325	Bacteria	Acidobacteriota	Terriglobia	Terriglobales	Acidobacteriaceae	Granulicella	uncultured Granulicella sp.	216	0.583	0.981	0.981	189.479	MAG: uncultured Granulicella sp. isolate 9057d4d9-b77b-4c6f-b84b-ea5519435b63 genome assembly, chromosome: 1	5.5e-44	TRUE	0.991	503887	503994	108	2	108	33.5066	DNA	MAG: uncultured
NODE_25254_length_4181_cov_3.647904	18S_rRNA	2085-3117(+)	3.6479	1185.36	4181	0.3343	875	531	353	GU911768	77133	Bacteria						uncultured bacterium	691	0.393	0.771	0.771	189.479	Uncultured bacterium clone F5K2Q4C04JKFRE 16S ribosomal RNA gene, partial sequence	7.39e-43	TRUE	0.552	414	69	346	2	345	107.011	DNA	Uncultured bacterium
NODE_297147_length_720_cov_2.076205	5S_rRNA	130-238(-)	2.0762	6.31	720	1	108	1	108	CP166101	3240912	Bacteria	Pseudomonadota	Gammaproteobacteria	Lysobacterales	Lysobacteraceae	Xanthomonas	Xanthomonas sp. NCPPB 2632	216	0.602	0.981	0.981	189.479	Xanthomonas sp. NCPPB 2632 chromosome, complete genome	5.5e-44	TRUE	0.991	2084407	2084514	108	2	108	33.4145	DNA	Xanthomonas sp.
NODE_30344_length_3672_cov_15.572184	5S_rRNA	198-306(+)	15.5722	35.8	3672	1	108	1	108	CP132942	3069686	Bacteria	Acidobacteriota	Terriglobia	Terriglobales	Acidobacteriaceae	Tunturibacter	Tunturibacter psychrotolerans	216	0.583	0.981	0.981	189.479	Tunturibacter psychrotolerans strain X5P6 chromosome	5.5e-44	TRUE	0.991	4910066	4910173	108	2	108	33.5066	DNA	Tunturibacter psychrotolerans
NODE_1091383_length_309_cov_1.991379	5S_rRNA	74-182(-)	1.99138	5.51	309	1	108	1	108	CP132942	3069686	Bacteria	Acidobacteriota	Terriglobia	Terriglobales	Acidobacteriaceae	Tunturibacter	Tunturibacter psychrotolerans	216	0.583	0.981	0.981	189.479	Tunturibacter psychrotolerans strain X5P6 chromosome	5.5e-44	TRUE	0.991	4910066	4910173	108	2	108	33.5066	DNA	Tunturibacter psychrotolerans
NODE_587761_length_437_cov_2.169444	5S_rRNA	151-261(-)	2.16944	7.36	437	1	110	1	110	XR_001677168	1442370	Eukaryota	Ascomycota	Eurotiomycetes	Chaetothyriales	Herpotrichiellaceae	Cladophialophora	Cladophialophora bantiana	220	0.527	0.973	0.973	187.632	Cladophialophora bantiana CBS 173.52 5S ribosomal RNA (Z519_03645), rRNA	2.03e-43	TRUE	0.986	110	1	110	2	110	34.057	DNA	Cladophialophora bantiana
NODE_587761_length_437_cov_2.169444	5S_rRNA	151-261(-)	2.16944	7.36	437	1	110	1	110	XR_001622109	212818	Eukaryota	Ascomycota	Eurotiomycetes	Chaetothyriales	Herpotrichiellaceae	Exophiala	Exophiala mesophila	220	0.491	0.973	0.973	187.632	Exophiala mesophila 5S ribosomal RNA (PV10_00639), rRNA	2.03e-43	TRUE	0.986	110	1	110	2	110	34.0551	DNA	Exophiala mesophila
NODE_451133_length_524_cov_1.724832	5S_rRNA	129-244(-)	1.72483	5.14	524	0.9304	108	2	107	XM_009058160	225164	Eukaryota	Mollusca	Gastropoda		Lottiidae	Lottia	Lottia gigantea	214	0.542	0.981	0.981	187.632	Lottia gigantea hypothetical protein partial mRNA	2.16e-43	TRUE	0.956	18	124	107	2	107	33.1134	DNA	Lottia gigantea
NODE_451133_length_524_cov_1.724832	5S_rRNA	129-244(-)	1.72483	5.14	524	0.9304	108	2	107	XM_009052106	225164	Eukaryota	Mollusca	Gastropoda		Lottiidae	Lottia	Lottia gigantea	214	0.542	0.981	0.981	187.632	Lottia gigantea hypothetical protein partial mRNA	2.16e-43	TRUE	0.956	9	115	107	2	107	33.1134	DNA	Lottia gigantea
NODE_4747_length_11407_cov_6.893998	5S_rRNA	3883-3996(-)	6.894	45.51	11407	1	113	1	113	MK128991	2678329	Eukaryota	Chlorophyta	Ulvophyceae	Trentepohliales			uncultured Trentepohlia photobiont	226	0.549	0.965	0.965	187.632	Uncultured Trentepohlia photobiont clone 49617 18S small subunit ribosomal RNA gene, internal transcribed spacer 1, 5.8S ribosomal RNA gene, and internal transcribed spacer 2, complete sequence; and 26S large subunit ribosomal RNA gene, partial sequence	2.11e-43	TRUE	0.982	180	68	113	2	113	35.0476	DNA	Uncultured Trentepohlia
NODE_4747_length_11407_cov_6.893998	5S_rRNA	3883-3996(-)	6.894	45.51	11407	1	113	1	113	MK110507	2678329	Eukaryota	Chlorophyta	Ulvophyceae	Trentepohliales			uncultured Trentepohlia photobiont	226	0.549	0.965	0.965	187.632	Uncultured Trentepohlia photobiont clone 49423 18S small subunit ribosomal RNA gene, internal transcribed spacer 1, 5.8S ribosomal RNA gene, internal transcribed spacer 2, and 26S large subunit ribosomal RNA gene, complete sequence	2.11e-43	TRUE	0.982	173	61	113	2	113	35.0476	DNA	Uncultured Trentepohlia
NODE_1811172_length_255_cov_3.393258	5S_rRNA	59-169(-)	3.39326	7.24	255	1	110	1	110	LT907982	1907575	Bacteria	Actinomycetota	Actinomycetes	Jatrophihabitantales	Jatrophihabitantaceae	Jatrophihabitans	Jatrophihabitans sp. GAS493	220	0.655	0.973	0.973	187.632	Jatrophihabitans sp. GAS493 genome assembly, chromosome: I	2.03e-43	TRUE	0.986	3212631	3212522	110	2	110	34.0869	DNA	Jatrophihabitans sp.
NODE_285785_length_742_cov_1.536842	5S_rRNA	212-322(+)	1.53684	4.72	742	1	110	1	110	EU909434	67723	Eukaryota	Basidiomycota	Agaricomycetes	Agaricales	Amanitaceae	Amanita	Amanita phalloides	220	0.564	0.973	0.973	187.632	Amanita phalloides voucher Am.pha.Cor02.1 5S ribosomal RNA gene, partial sequence; intergenic spacer, complete sequence; and 18S ribosomal RNA gene, partial sequence	2.03e-43	TRUE	0.986	119	10	110	2	110	34.055	DNA	Amanita phalloides
NODE_285785_length_742_cov_1.536842	5S_rRNA	212-322(+)	1.53684	4.72	742	1	110	1	110	D10531	5417	Eukaryota	Basidiomycota	Tremellomycetes	Trichosporonales	Trichosporonaceae	Vanrija	Vanrija humicola	220	0.555	0.973	0.973	187.632	Asterotremella humicola gene for 5S rRNA	2.03e-43	TRUE	0.986	114	5	110	2	110	34.061	DNA	Asterotremella humicola
NODE_108027_length_1481_cov_3.246439	5S_rRNA	747-857(-)	3.24644	11.99	1481	1	110	1	110	CP089983	2741070	Bacteria	Myxococcota	Myxococcia	Myxococcales	Pendulisporaceae	Pendulispora	Pendulispora rubella	220	0.618	0.973	0.973	187.632	Pendulispora rubella strain MSr11367 chromosome, complete genome	2.03e-43	TRUE	0.986	7286838	7286947	110	2	110	34.138	DNA	Pendulispora rubella
NODE_108027_length_1481_cov_3.246439	5S_rRNA	747-857(-)	3.24644	11.99	1481	1	110	1	110	CP089982	2905690	Bacteria	Myxococcota	Myxococcia	Myxococcales	Pendulisporaceae	Pendulispora	Pendulispora brunnea	220	0.618	0.973	0.973	187.632	Pendulispora brunnea strain MSr12523 chromosome, complete genome	2.03e-43	TRUE	0.986	7406294	7406403	110	2	110	34.138	DNA	Pendulispora brunnea
NODE_108027_length_1481_cov_3.246439	5S_rRNA	747-857(-)	3.24644	11.99	1481	1	110	1	110	CP089929	2741070	Bacteria	Myxococcota	Myxococcia	Myxococcales	Pendulisporaceae	Pendulispora	Pendulispora rubella	220	0.618	0.973	0.973	187.632	Pendulispora rubella strain MSr11368 chromosome, complete genome	2.03e-43	TRUE	0.986	7286812	7286921	110	2	110	34.138	DNA	Pendulispora rubella
NODE_154764_length_1151_cov_5.064246	5S_rRNA	581-690(+)	5.06425	15.61	1151	1	109	1	109	CP085323	2883246	Bacteria	Acidobacteriota	Terriglobia	Terriglobales	Acidobacteriaceae		Acidobacteriaceae bacterium ZG23-2	218	0.587	0.972	0.972	185.785	Acidobacteriaceae bacterium ZG23-2 chromosome, complete genome	7.21e-43	TRUE	0.986	1427296	1427404	109	2	109	33.8048	DNA	Acidobacteriaceae bacterium
NODE_120397_length_1373_cov_3.945988	5S_rRNA	769-880(-)	3.94599	10.95	1373	1	111	1	111	NR_121806	1097667	Bacteria	Actinomycetota	Thermoleophilia	Solirubrobacterales	Patulibacteraceae	Patulibacter	Patulibacter medicamentivorans	222	0.631	0.964	0.964	183.939	Patulibacter medicamentivorans strain I11 5S ribosomal RNA, complete sequence	2.66e-42	TRUE	0.982	116	6	111	2	111	34.4342	DNA	Patulibacter medicamentivorans
NODE_120397_length_1373_cov_3.945988	5S_rRNA	769-880(-)	3.94599	10.95	1373	1	111	1	111	NR_075714	469383	Bacteria	Actinomycetota	Thermoleophilia	Solirubrobacterales	Conexibacteraceae	Conexibacter	Conexibacter woesei	222	0.622	0.964	0.964	183.939	Conexibacter woesei DSM 14684 strain DSM 14684 5S ribosomal RNA, complete sequence	2.66e-42	TRUE	0.982	112	2	111	2	111	34.3871	DNA	Conexibacter woesei
NODE_1484444_length_270_cov_2.751295	5S_rRNA	108-219(+)	2.75129	26513	270	1	111	1	111	LT907982	1907575	Bacteria	Actinomycetota	Actinomycetes	Jatrophihabitantales	Jatrophihabitantaceae	Jatrophihabitans	Jatrophihabitans sp. GAS493	222	0.658	0.964	0.964	183.939	Jatrophihabitans sp. GAS493 genome assembly, chromosome: I	2.66e-42	TRUE	0.982	3212631	3212521	111	2	111	34.3761	DNA	Jatrophihabitans sp.
NODE_1468425_length_271_cov_3.211340	5S_rRNA	7-115(-)	3.21134	128.3	271	1	108	1	108	CP107938	2975952	Bacteria	Actinomycetota	Actinomycetes	Pseudonocardiales	Pseudonocardiaceae	Actinomycetospora	Actinomycetospora sp. NBC_00405	216	0.667	0.972	0.972	183.939	Actinomycetospora sp. NBC_00405 chromosome, complete genome	2.56e-42	TRUE	0.986	6020385	6020278	108	2	108	33.5185	DNA	Actinomycetospora sp.
NODE_1468425_length_271_cov_3.211340	5S_rRNA	7-115(-)	3.21134	128.3	271	1	108	1	108	CP107938	2975952	Bacteria	Actinomycetota	Actinomycetes	Pseudonocardiales	Pseudonocardiaceae	Actinomycetospora	Actinomycetospora sp. NBC_00405	216	0.667	0.972	0.972	183.939	Actinomycetospora sp. NBC_00405 chromosome, complete genome	2.56e-42	TRUE	0.986	739177	739070	108	2	108	33.5185	DNA	Actinomycetospora sp.
NODE_1468425_length_271_cov_3.211340	5S_rRNA	7-115(-)	3.21134	128.3	271	1	108	1	108	CP107938	2975952	Bacteria	Actinomycetota	Actinomycetes	Pseudonocardiales	Pseudonocardiaceae	Actinomycetospora	Actinomycetospora sp. NBC_00405	216	0.667	0.972	0.972	183.939	Actinomycetospora sp. NBC_00405 chromosome, complete genome	2.56e-42	TRUE	0.986	5502	5395	108	2	108	33.5185	DNA	Actinomycetospora sp.
NODE_120397_length_1373_cov_3.945988	5S_rRNA	769-880(-)	3.94599	10.95	1373	1	111	1	111	CP001854	469383	Bacteria	Actinomycetota	Thermoleophilia	Solirubrobacterales	Conexibacteraceae	Conexibacter	Conexibacter woesei	222	0.622	0.964	0.964	183.939	Conexibacter woesei DSM 14684 chromosome, complete genome	2.66e-42	TRUE	0.982	3761128	3761238	111	2	111	34.3871	DNA	Conexibacter woesei
NODE_944320_length_333_cov_2.328125	5S_rRNA	84-194(-)	2.32812	9887.97	333	1	110	1	110	OY843765	240143	Bacteria	Pseudomonadota	Alphaproteobacteria	Acetobacterales	Acidocellaceae	Acidocella	uncultured Acidocella sp.	220	0.645	0.964	0.964	182.092	MAG: uncultured Acidocella sp. isolate c16fb0bd-60e7-45dd-9652-78ae72c306a5 genome assembly, chromosome: 1	9.45e-42	TRUE	0.982	1973147	1973256	110	2	110	33.9458	DNA	MAG: uncultured
NODE_944320_length_333_cov_2.328125	5S_rRNA	84-194(-)	2.32812	9887.97	333	1	110	1	110	OY843765	240143	Bacteria	Pseudomonadota	Alphaproteobacteria	Acetobacterales	Acidocellaceae	Acidocella	uncultured Acidocella sp.	220	0.645	0.964	0.964	182.092	MAG: uncultured Acidocella sp. isolate c16fb0bd-60e7-45dd-9652-78ae72c306a5 genome assembly, chromosome: 1	9.45e-42	TRUE	0.982	512467	512358	110	2	110	33.9458	DNA	MAG: uncultured
NODE_838394_length_355_cov_1.050360	5_8S_rRNA	97-245(-)	1.05036	1.69	355	1	148	1	148	OU940489	175245	Eukaryota						uncultured fungus	292	0.514	0.892	0.892	182.092	uncultured fungus genomic DNA sequence contains 18S rRNA gene, ITS1, 5.8S rRNA gene, ITS2, 28S rRNA gene, isolate consensus01783	1.42e-41	TRUE	0.946	391	248	148	2	144	44.735	DNA	uncultured fungus
NODE_32990_length_3460_cov_9.368608	5S_rRNA	2841-2951(-)	9.36861	28.98	3460	1	110	1	110	NR_075851	401053	Bacteria	Acidobacteriota	Terriglobia	Terriglobales	Acidobacteriaceae	Terriglobus	Terriglobus saanensis	220	0.6	0.964	0.964	182.092	Terriglobus saanensis SP1PR4 strain SP1PR4 5S ribosomal RNA, complete sequence	9.45e-42	TRUE	0.982	114	5	110	2	110	34.159	DNA	Terriglobus saanensis
NODE_2508458_length_232_cov_0.941935	5S_rRNA	126-230(+)	0.941935	1.29	232	1	104	1	104	MH468771	38945	Eukaryota	Basidiomycota	Agaricomycetes	Agaricales	Physalacriaceae	Flammulina	Flammulina velutipes	208	0.625	0.981	0.981	182.092	Flammulina velutipes strain strain NJ6-3 18S ribosomal RNA gene, internal transcribed spacer 1, 5.8S ribosomal RNA gene, internal transcribed spacer 2, 28S ribosomal RNA gene, intergenic spacer 1, 5S ribosomal RNA gene, and intergenic spacer 2, complete sequence	8.7e-42	TRUE	0.99	7366	7263	104	2	104	32.1797	DNA	Flammulina velutipes
NODE_2508458_length_232_cov_0.941935	5S_rRNA	126-230(+)	0.941935	1.29	232	1	104	1	104	M35577	5252	Eukaryota	Basidiomycota	Agaricomycetes	Cantharellales	Ceratobasidiaceae	Ceratobasidium	Ceratobasidium cornigerum	208	0.625	0.981	0.981	182.092	C.cornigerum 5S rRNA	8.7e-42	TRUE	0.99	108	5	104	2	104	32.1797	DNA	C.cornigerum 5S
NODE_196733_length_974_cov_10.197324	28S_rRNA	0-973(-)	10.1973	55.84	974	0.3268	973	656	323	KJ701419	176275	Eukaryota	Ascomycota	Sordariomycetes	Hypocreales	Cordycipitaceae	Beauveria	Beauveria bassiana	623	0.528	0.78	0.78	182.092	Beauveria bassiana strain ARSEF654 28S ribosomal RNA gene, partial sequence	1.16e-40	TRUE	0.554	2131	1827	318	2	305	94.5111	DNA	Beauveria bassiana
NODE_196733_length_974_cov_10.197324	28S_rRNA	0-973(-)	10.1973	55.84	974	0.3268	973	656	323	EU334678	176275	Eukaryota	Ascomycota	Sordariomycetes	Hypocreales	Cordycipitaceae	Beauveria	Beauveria bassiana	623	0.528	0.78	0.78	182.092	Beauveria bassiana isolate DAOM210087 18S ribosomal RNA gene, partial sequence; internal transcribed spacer 1, 5.8S ribosomal RNA gene, and internal transcribed spacer 2, complete sequence; and 28S ribosomal RNA gene, partial sequence	1.16e-40	TRUE	0.554	6509	6205	318	2	305	94.5111	DNA	Beauveria bassiana
NODE_2508458_length_232_cov_0.941935	5S_rRNA	126-230(+)	0.941935	1.29	232	1	104	1	104	EF661648	107832	Eukaryota	Basidiomycota	Agaricomycetes	Cantharellales	Ceratobasidiaceae	Thanatephorus	Thanatephorus cucumeris	208	0.625	0.981	0.981	182.092	Thanatephorus cucumeris strain Rol222; AG-4 28S ribosomal RNA, partial sequence; intergenic spacer, complete sequence; and 18S ribosomal RNA, partial sequence	8.7e-42	TRUE	0.99	610	507	104	2	104	32.1797	DNA	Thanatephorus cucumeris
NODE_32990_length_3460_cov_9.368608	5S_rRNA	2841-2951(-)	9.36861	28.98	3460	1	110	1	110	CP002467	401053	Bacteria	Acidobacteriota	Terriglobia	Terriglobales	Acidobacteriaceae	Terriglobus	Terriglobus saanensis	220	0.6	0.964	0.964	182.092	Terriglobus saanensis SP1PR4, complete genome	9.45e-42	TRUE	0.982	3868480	3868589	110	2	110	34.159	DNA	Terriglobus saanensis
NODE_1286159_length_285_cov_1.754808	5_8S_rRNA	1-100(-)	1.75481	3.05	285	0.9798	99	3	97	MG761491	1709941	Eukaryota						fungal sp.	194	0.495	1	1	180.245	Fungal sp. voucher ARIZ:PM401C internal transcribed spacer 1, partial sequence; 5.8S ribosomal RNA gene and internal transcribed spacer 2, complete sequence; and large subunit ribosomal RNA gene, partial sequence	2.91e-41	TRUE	0.99	247	151	97	2	97	29.9814	DNA	Fungal sp.
NODE_32990_length_3460_cov_9.368608	5S_rRNA	2841-2951(-)	9.36861	28.98	3460	0.9909	109	1	109	LT629690	392734	Bacteria	Acidobacteriota	Terriglobia	Terriglobales	Acidobacteriaceae	Terriglobus	Terriglobus roseus	218	0.596	0.963	0.963	180.245	Terriglobus roseus strain GAS232 genome assembly, chromosome: I	3.4e-41	TRUE	0.977	4810191	4810083	109	2	109	33.8298	DNA	Terriglobus roseus
NODE_809282_length_362_cov_0.954386	5S_rRNA	142-246(-)	0.954386	3.01	362	1	104	1	104	NR_075952	682795	Bacteria	Acidobacteriota	Terriglobia	Terriglobales	Acidobacteriaceae	Granulicella	Granulicella mallensis	208	0.587	0.971	0.971	176.552	Granulicella mallensis MP5ACTX8 strain MP5ACTX8 5S ribosomal RNA, complete sequence	4.05e-40	TRUE	0.986	113	10	104	2	104	32.1817	DNA	Granulicella mallensis
NODE_100940_length_1552_cov_5.934915	5S_rRNA	974-1083(-)	5.93492	23.88	1552	0.9266	109	9	101	NR_075547	366602	Bacteria	Pseudomonadota	Alphaproteobacteria	Caulobacterales	Caulobacteraceae	Caulobacter	Caulobacter sp. K31	202	0.644	0.98	0.98	176.552	Caulobacter sp. K31 strain K31 5S ribosomal RNA, complete sequence	4.34e-40	TRUE	0.953	110	10	101	2	101	31.102	DNA	Caulobacter sp.
NODE_196733_length_974_cov_10.197324	28S_rRNA	0-973(-)	10.1973	55.84	974	0.3268	973	656	323	MH013330	1756136	Eukaryota	Ascomycota	Sordariomycetes	Hypocreales	Cordycipitaceae	Lecanicillium	Lecanicillium sp.	623	0.561	0.777	0.777	176.552	Lecanicillium sp. strain CEP 419 large subunit ribosomal RNA gene, partial sequence	5.41e-39	TRUE	0.552	1517	1213	318	2	305	94.529	DNA	Lecanicillium sp.
NODE_809282_length_362_cov_0.954386	5S_rRNA	142-246(-)	0.954386	3.01	362	1	104	1	104	GU260714	698381	Bacteria						uncultured bacterium 162	208	0.567	0.971	0.971	176.552	Uncultured bacterium 162 genomic sequence	4.05e-40	TRUE	0.986	20866	20763	104	2	104	32.1808	DNA	Uncultured bacterium
NODE_944320_length_333_cov_2.328125	5S_rRNA	84-194(-)	2.32812	9887.97	333	1	110	1	110	CP110774	2697363	Bacteria	Pseudomonadota	Alphaproteobacteria	Acetobacterales	Acidocellaceae	Acidocella	Acidocella sp. MX-AZ03	220	0.618	0.955	0.955	176.552	Acidocella sp. MX-AZ03 chromosome, complete genome	4.4e-40	TRUE	0.977	5835	5726	110	2	110	34.0089	DNA	Acidocella sp.
NODE_100940_length_1552_cov_5.934915	5S_rRNA	974-1083(-)	5.93492	23.88	1552	0.9266	109	9	101	CP049199	2708539	Bacteria	Pseudomonadota	Alphaproteobacteria	Caulobacterales	Caulobacteraceae	Caulobacter	Caulobacter soli	202	0.644	0.98	0.98	176.552	Caulobacter soli strain Ji-3-8 chromosome	4.34e-40	TRUE	0.953	3821421	3821521	101	2	101	31.102	DNA	Caulobacter soli
NODE_100940_length_1552_cov_5.934915	5S_rRNA	974-1083(-)	5.93492	23.88	1552	0.9266	109	9	101	CP048815	2010972	Bacteria	Pseudomonadota	Alphaproteobacteria	Caulobacterales	Caulobacteraceae	Caulobacter	Caulobacter rhizosphaerae	202	0.644	0.98	0.98	176.552	Caulobacter rhizosphaerae strain KCTC 52515 chromosome, complete genome	4.34e-40	TRUE	0.953	1227939	1227839	101	2	101	31.102	DNA	Caulobacter rhizosphaerae
NODE_809282_length_362_cov_0.954386	5S_rRNA	142-246(-)	0.954386	3.01	362	1	104	1	104	CP003130	682795	Bacteria	Acidobacteriota	Terriglobia	Terriglobales	Acidobacteriaceae	Granulicella	Granulicella mallensis	208	0.587	0.971	0.971	176.552	Granulicella mallensis MP5ACTX8 chromosome, complete genome	4.05e-40	TRUE	0.986	696797	696694	104	2	104	32.1817	DNA	Granulicella mallensis
NODE_838394_length_355_cov_1.050360	5_8S_rRNA	97-245(-)	1.05036	1.69	355	0.777	115	1	115	OU939752	175245	Eukaryota						uncultured fungus	230	0.504	0.939	0.939	174.705	uncultured fungus genomic DNA sequence contains 18S rRNA gene, ITS1, 5.8S rRNA gene, ITS2, 28S rRNA gene, isolate consensus01046	2.37e-39	TRUE	0.858	363	249	115	2	115	35.7612	DNA	uncultured fungus
NODE_838394_length_355_cov_1.050360	5_8S_rRNA	97-245(-)	1.05036	1.69	355	0.6757	148	49	101	ON782348	175243	Eukaryota	Ascomycota					uncultured Ascomycota	200	0.43	0.98	0.98	174.705	Uncultured Ascomycota clone OTU_47 internal transcribed spacer 2, partial sequence	2.37e-39	TRUE	0.828	100	1	100	2	100	30.9961	DNA	Uncultured Ascomycota
NODE_92658_length_1650_cov_3.176732	5S_rRNA	467-578(+)	3.17673	27526.2	1650	1	111	1	111	JX827888	1181507	Bacteria						uncultured bacterium contig00016	222	0.667	0.946	0.946	172.859	Uncultured bacterium contig00016 genomic sequence	5.76e-39	TRUE	0.973	12954	13064	111	2	111	34.4852	DNA	Uncultured bacterium
NODE_363852_length_616_cov_2.647495	5S_rRNA	71-181(+)	2.6475	5.82	616	1	110	1	110	CP002190	765869	Bacteria	Bdellovibrionota	Bdellovibrionia	Bdellovibrionales	Pseudobdellovibrionaceae	Bdellovibrio	Bdellovibrio bacteriovorus	220	0.545	0.945	0.945	171.012	Bdellovibrio bacteriovorus W, complete genome	2.05e-38	TRUE	0.973	1365448	1365339	110	2	110	34.1471	DNA	Bdellovibrio bacteriovorus
NODE_363852_length_616_cov_2.647495	5S_rRNA	71-181(+)	2.6475	5.82	616	1	110	1	110	CP002190	765869	Bacteria	Bdellovibrionota	Bdellovibrionia	Bdellovibrionales	Pseudobdellovibrionaceae	Bdellovibrio	Bdellovibrio bacteriovorus	220	0.545	0.945	0.945	171.012	Bdellovibrio bacteriovorus W, complete genome	2.05e-38	TRUE	0.973	613593	613484	110	2	110	34.1471	DNA	Bdellovibrio bacteriovorus
NODE_154764_length_1151_cov_5.064246	5S_rRNA	581-690(+)	5.06425	15.61	1151	1	109	1	109	CP060394	2763107	Bacteria	Acidobacteriota	Terriglobia	Terriglobales	Acidobacteriaceae	Alloacidobacterium	Alloacidobacterium dinghuense	218	0.578	0.945	0.945	169.165	Alloacidobacterium dinghuense strain 4Y35 chromosome, complete genome	7.26e-38	TRUE	0.972	4006413	4006521	109	2	109	33.7978	DNA	Alloacidobacterium dinghuense
NODE_103743_length_1523_cov_3.914246	28S_rRNA	8-1102(-)	3.91425	7.71	1523	0.1207	133	2	133	MZ334626	2907467	Eukaryota	Chlorophyta	Ulvophyceae	Trentepohliales	Trentepohliaceae	Trentepohlia	Trentepohlia sp. YN1317	263	0.397	0.895	0.895	165.472	Trentepohlia sp. YN1317 chloroplast, complete genome	1.32e-35	TRUE	0.508	225090	225220	132	2	131	40.5374	DNA	Trentepohlia sp.
NODE_363852_length_616_cov_2.647495	5S_rRNA	71-181(+)	2.6475	5.82	616	1	110	1	110	CP030034	2220073	Bacteria	Bdellovibrionota	Bdellovibrionia	Bdellovibrionales	Pseudobdellovibrionaceae	Bdellovibrio	Bdellovibrio sp. NC01	220	0.555	0.936	0.936	165.472	Bdellovibrio sp. NC01 chromosome, complete genome	9.52e-37	TRUE	0.968	863344	863235	110	2	110	34.132	DNA	Bdellovibrio sp.
NODE_173_length_52336_cov_22.587688	18S_rRNA	16877-17627(+)	22.5877	52.61	52336	0.2307	741	569	174	AB305378	77133	Bacteria						uncultured bacterium	346	0.538	0.839	0.839	165.472	Uncultured bacterium gene for 16S rRNA, partial sequence, clone: p760_b_1.05	8.94e-36	TRUE	0.535	811	639	173	2	173	54.077	DNA	Uncultured bacterium
NODE_2074261_length_245_cov_1.738095	5S_rRNA	8-119(+)	1.73809	2.45	245	0.955	106	1	106	XR_004175825	210225	Eukaryota	Streptophyta	Magnoliopsida	Nymphaeales	Nymphaeaceae	Nymphaea	Nymphaea colorata	212	0.547	0.943	0.943	163.625	PREDICTED: Nymphaea colorata 5S ribosomal RNA (LOC116268308), rRNA	3.47e-36	TRUE	0.949	110	5	106	2	106	32.8582	DNA	PREDICTED: Nymphaea colorata
NODE_2557710_length_230_cov_1.522876	5_8S_rRNA	0-88(+)	1.52288	20.7	230	1	88	1	88	PQ556068	240362	Eukaryota	Ascomycota	Dothideomycetes	Botryosphaeriales	Botryosphaeriaceae	Neofusicoccum	Neofusicoccum australe	176	0.5	1	1	163.625	Neofusicoccum australe isolate TBC0027.1 internal transcribed spacer 1, partial sequence; 5.8S ribosomal RNA gene and internal transcribed spacer 2, complete sequence; and large subunit ribosomal RNA gene, partial sequence	2.48e-36	TRUE	1	348	261	88	2	88	27.2006	DNA	Neofusicoccum australe
NODE_2557710_length_230_cov_1.522876	5_8S_rRNA	0-88(+)	1.52288	20.7	230	1	88	1	88	PQ537920	707886	Eukaryota	Ascomycota	Dothideomycetes	Botryosphaeriales	Botryosphaeriaceae	Neofusicoccum	Neofusicoccum batangarum	176	0.5	1	1	163.625	Neofusicoccum batangarum isolate CCLF648 internal transcribed spacer 1, partial sequence; 5.8S ribosomal RNA gene, complete sequence; and internal transcribed spacer 2, partial sequence	2.48e-36	TRUE	1	323	236	88	2	88	27.2006	DNA	Neofusicoccum batangarum
NODE_730458_length_383_cov_1.163399	5_8S_rRNA	294-382(-)	1.1634	3.33	383	1	88	1	88	PQ456122	3076140	Eukaryota	Chlorophyta	Trebouxiophyceae	Trebouxiales	Trebouxiaceae	Symbiochloris	Symbiochloris sp.	176	0.58	1	1	163.625	Symbiochloris sp. voucher A175 internal transcribed spacer 1, partial sequence; 5.8S ribosomal RNA gene, complete sequence; and internal transcribed spacer 2, partial sequence	2.48e-36	TRUE	1	332	245	88	2	88	27.1975	DNA	Symbiochloris sp.
NODE_730458_length_383_cov_1.163399	5_8S_rRNA	294-382(-)	1.1634	3.33	383	1	88	1	88	PQ456120	3076140	Eukaryota	Chlorophyta	Trebouxiophyceae	Trebouxiales	Trebouxiaceae	Symbiochloris	Symbiochloris sp.	176	0.58	1	1	163.625	Symbiochloris sp. voucher A130 internal transcribed spacer 1, partial sequence; 5.8S ribosomal RNA gene, complete sequence; and internal transcribed spacer 2, partial sequence	2.48e-36	TRUE	1	259	172	88	2	88	27.1975	DNA	Symbiochloris sp.
NODE_2541400_length_231_cov_0.948052	5_8S_rRNA	142-230(-)	0.948052	4.33	231	1	88	1	88	OQ717814	1507893	Eukaryota	Ascomycota	Arthoniomycetes	Arthoniales	Chrysotrichaceae	Chrysothrix	Chrysothrix candelaris	176	0.477	1	1	163.625	Chrysothrix candelaris voucher PRA-Vondrak24317 small subunit ribosomal RNA gene, partial sequence; internal transcribed spacer 1, 5.8S ribosomal RNA gene, and internal transcribed spacer 2, complete sequence; and large subunit ribosomal RNA gene, partial sequence	2.48e-36	TRUE	1	836	749	88	2	88	27.1996	DNA	Chrysothrix candelaris
NODE_2541400_length_231_cov_0.948052	5_8S_rRNA	142-230(-)	0.948052	4.33	231	1	88	1	88	OQ717702	1542784	Eukaryota	Ascomycota	Arthoniomycetes	Arthoniales	Arthoniaceae	Arthonia	Arthonia mediella	176	0.477	1	1	163.625	Arthonia mediella voucher PRA-Palice32406 small subunit ribosomal RNA gene, partial sequence; internal transcribed spacer 1, 5.8S ribosomal RNA gene, and internal transcribed spacer 2, complete sequence; and large subunit ribosomal RNA gene, partial sequence	2.48e-36	TRUE	1	782	695	88	2	88	27.1996	DNA	Arthonia mediella
NODE_2541400_length_231_cov_0.948052	5_8S_rRNA	142-230(-)	0.948052	4.33	231	1	88	1	88	OQ717701	1542784	Eukaryota	Ascomycota	Arthoniomycetes	Arthoniales	Arthoniaceae	Arthonia	Arthonia mediella	176	0.477	1	1	163.625	Arthonia mediella voucher PRA-Vondrak23828 small subunit ribosomal RNA gene, partial sequence; internal transcribed spacer 1, 5.8S ribosomal RNA gene, and internal transcribed spacer 2, complete sequence; and large subunit ribosomal RNA gene, partial sequence	2.48e-36	TRUE	1	1060	973	88	2	88	27.1996	DNA	Arthonia mediella
NODE_730458_length_383_cov_1.163399	5_8S_rRNA	294-382(-)	1.1634	3.33	383	1	88	1	88	ON119407	171248	Eukaryota						uncultured alga	176	0.58	1	1	163.625	Uncultured alga isolate ASV_75_A 5.8S ribosomal RNA gene, partial sequence; internal transcribed spacer 2, complete sequence; and large subunit ribosomal RNA gene, partial sequence	2.48e-36	TRUE	1	135	48	88	2	88	27.1975	DNA	Uncultured alga
NODE_2018434_length_247_cov_2.052941	5_8S_rRNA	158-246(-)	2.05294	4.6	247	1	88	1	88	ON119250	171248	Eukaryota						uncultured alga	176	0.545	1	1	163.625	Uncultured alga isolate ASV_17_A 5.8S ribosomal RNA gene, partial sequence; internal transcribed spacer 2, complete sequence; and large subunit ribosomal RNA gene, partial sequence	2.48e-36	TRUE	1	135	48	88	2	88	27.2516	DNA	Uncultured alga
NODE_2557710_length_230_cov_1.522876	5_8S_rRNA	0-88(+)	1.52288	20.7	230	1	88	1	88	NR_197815	40998	Eukaryota	Ascomycota	Dothideomycetes	Myriangiales	Elsinoaceae	Elsinoe	Elsinoe australis	176	0.5	1	1	163.625	Elsinoe australis CBS 314.32 ITS region; from TYPE material	2.48e-36	TRUE	1	369	282	88	2	88	27.2006	DNA	Elsinoe australis
NODE_2018434_length_247_cov_2.052941	5_8S_rRNA	158-246(-)	2.05294	4.6	247	1	88	1	88	MW325690	531392	Eukaryota	Chlorophyta	Trebouxiophyceae	Trebouxiales	Trebouxiaceae	Symbiochloris	Symbiochloris symbiontica	176	0.545	1	1	163.625	Symbiochloris symbiontica isolate PD046M small subunit ribosomal RNA gene, partial sequence; internal transcribed spacer 1, 5.8S ribosomal RNA gene, and internal transcribed spacer 2, complete sequence; and large subunit ribosomal RNA gene, partial sequence	2.48e-36	TRUE	1	692	605	88	2	88	27.2516	DNA	Symbiochloris symbiontica
NODE_2018434_length_247_cov_2.052941	5_8S_rRNA	158-246(-)	2.05294	4.6	247	1	88	1	88	MT622499	2744501	Eukaryota	Ascomycota	Lecanoromycetes	Lecanorales	Lecanoraceae	Scoliciosporum	Scoliciosporum fabisporum	176	0.545	1	1	163.625	Symbiochloris sp. Fryday 11123 voucher Fryday 11123 (PRE) internal transcribed spacer 1, partial sequence; 5.8S ribosomal RNA gene and internal transcribed spacer 2, complete sequence; and large subunit ribosomal RNA gene, partial sequence	2.48e-36	TRUE	1	325	238	88	2	88	27.2516	DNA	Symbiochloris sp.
NODE_2074261_length_245_cov_1.738095	5S_rRNA	8-119(+)	1.73809	2.45	245	0.955	106	1	106	LR722217	210225	Eukaryota	Streptophyta	Magnoliopsida	Nymphaeales	Nymphaeaceae	Nymphaea	Nymphaea colorata	212	0.547	0.943	0.943	163.625	XXX	3.47e-36	TRUE	0.949	9721	9826	106	2	106	32.8582	DNA
NODE_92658_length_1650_cov_3.176732	5S_rRNA	467-578(+)	3.17673	27526.2	1650	1	111	1	111	OW824151	1736306	Bacteria	Actinomycetota	Actinomycetes	Propionibacteriales	Nocardioidaceae	Aeromicrobium	Aeromicrobium sp. Leaf245	222	0.649	0.928	0.928	161.779	Aeromicrobium sp. Leaf245 isolate wt genome assembly, chromosome: 1	1.25e-35	TRUE	0.964	39	149	111	2	111	34.5422	DNA	Aeromicrobium sp.
NODE_1230717_length_290_cov_2.732394	5_8S_rRNA	0-87(+)	2.73239	13.12	290	1	87	1	87	LC713439	2161863	Eukaryota	Ascomycota	Lecanoromycetes	Ostropales	Coenogoniaceae	Coenogonium	Coenogonium isidiatum	174	0.529	1	1	161.779	Coenogonium isidiatum YO9411 genes for SSU rRNA, ITS1, 5.8S rRNA, ITS2	8.75e-36	TRUE	1	595	509	87	2	87	26.8974	DNA	Coenogonium isidiatum
NODE_1230717_length_290_cov_2.732394	5_8S_rRNA	0-87(+)	2.73239	13.12	290	1	87	1	87	LC713438	2161863	Eukaryota	Ascomycota	Lecanoromycetes	Ostropales	Coenogoniaceae	Coenogonium	Coenogonium isidiatum	174	0.529	1	1	161.779	Coenogonium isidiatum YO9407 genes for SSU rRNA, ITS1, 5.8S rRNA, ITS2	8.75e-36	TRUE	1	549	463	87	2	87	26.8974	DNA	Coenogonium isidiatum
NODE_1230717_length_290_cov_2.732394	5_8S_rRNA	0-87(+)	2.73239	13.12	290	1	87	1	87	LC713437	2161863	Eukaryota	Ascomycota	Lecanoromycetes	Ostropales	Coenogoniaceae	Coenogonium	Coenogonium isidiatum	174	0.529	1	1	161.779	Coenogonium isidiatum YO9379 genes for SSU rRNA, ITS1, 5.8S rRNA, ITS2	8.75e-36	TRUE	1	590	504	87	2	87	26.8974	DNA	Coenogonium isidiatum
NODE_92658_length_1650_cov_3.176732	5S_rRNA	467-578(+)	3.17673	27526.2	1650	1	111	1	111	CP040899	2585135	Bacteria	Actinomycetota	Actinomycetes	Micrococcales	Bogoriellaceae	Georgenia	Georgenia wutianyii	222	0.658	0.928	0.928	161.779	Georgenia wutianyii strain Z294 chromosome, complete genome	1.25e-35	TRUE	0.964	184608	184498	111	2	111	34.4782	DNA	Georgenia wutianyii
NODE_12061_length_6823_cov_4.607026	5S_rRNA	528-638(+)	4.60703	20.22	6823	1	110	1	111	CP171013	146474	Bacteria	Pseudomonadota	Alphaproteobacteria	Rhodospirillales	Acetobacteraceae	Acetobacter	Acetobacter orientalis	221	0.622	0.928	0.928	159.932	Acetobacter orientalis strain WGS2059 chromosome, complete genome	4.43e-35	TRUE	0.964	747205	747315	111	2	110	34.267	DNA	Acetobacter orientalis
NODE_73972_length_1936_cov_8.208714	28S_rRNA	1-1934(+)	8.20871	35.82	1936	0.0466	1933	1844	92	GU214511	1431946	Eukaryota	Ascomycota	Dothideomycetes	Mycosphaerellales	Teratosphaeriaceae	Pseudoteratosphaeria	Pseudoteratosphaeria ohnowa	182	0.533	0.978	0.978	158.086	Pseudoteratosphaeria ohnowa strain CPC 1005 28S large subunit ribosomal RNA gene, partial sequence	3.97e-33	TRUE	0.512	3749	3658	92	2	90	28.3463	DNA	Pseudoteratosphaeria ohnowa
NODE_73972_length_1936_cov_8.208714	28S_rRNA	1-1934(+)	8.20871	35.82	1936	0.0466	1933	1844	92	EU019305	1431946	Eukaryota	Ascomycota	Dothideomycetes	Mycosphaerellales	Teratosphaeriaceae	Pseudoteratosphaeria	Pseudoteratosphaeria ohnowa	182	0.533	0.978	0.978	158.086	Pseudoteratosphaeria ohnowa strain CBS 112896 28S large subunit ribosomal RNA gene, partial sequence	3.97e-33	TRUE	0.512	3751	3660	92	2	90	28.3463	DNA	Pseudoteratosphaeria ohnowa
NODE_845182_length_353_cov_2.115942	5_8S_rRNA	0-87(+)	2.11594	7.83	353	1	87	1	87	OR028700	167235	Eukaryota	Chlorophyta	Trebouxiophyceae				uncultured Trebouxiophyceae	174	0.506	0.989	0.989	156.239	Uncultured Trebouxiophyceae clone M-0019708_ASV_70 5.8S ribosomal RNA gene and internal transcribed spacer 2, partial sequence	4.07e-34	TRUE	0.994	103	17	87	2	87	26.8344	DNA	Uncultured Trebouxiophyceae
NODE_845182_length_353_cov_2.115942	5_8S_rRNA	0-87(+)	2.11594	7.83	353	1	87	1	87	OR028582	167235	Eukaryota	Chlorophyta	Trebouxiophyceae				uncultured Trebouxiophyceae	174	0.506	0.989	0.989	156.239	Uncultured Trebouxiophyceae clone M-0019701_ASV_70 5.8S ribosomal RNA gene and internal transcribed spacer 2, partial sequence	4.07e-34	TRUE	0.994	103	17	87	2	87	26.8344	DNA	Uncultured Trebouxiophyceae
NODE_845182_length_353_cov_2.115942	5_8S_rRNA	0-87(+)	2.11594	7.83	353	1	87	1	87	OR028404	167235	Eukaryota	Chlorophyta	Trebouxiophyceae				uncultured Trebouxiophyceae	174	0.506	0.989	0.989	156.239	Uncultured Trebouxiophyceae clone M-0019690_ASV_70 5.8S ribosomal RNA gene and internal transcribed spacer 2, partial sequence	4.07e-34	TRUE	0.994	103	17	87	2	87	26.8344	DNA	Uncultured Trebouxiophyceae
NODE_73972_length_1936_cov_8.208714	28S_rRNA	1-1934(+)	8.20871	35.82	1936	0.045	1933	1847	87	OK076719	1798115	Eukaryota	Ascomycota	Orbiliomycetes	Orbiliales	Orbiliaceae	Orbilia	Orbilia cf. menageshae HOB-2016cb	174	0.494	0.989	0.989	156.239	Orbilia cf. menageshae HOB-2016cb voucher H.B. 9240a large subunit ribosomal RNA gene, partial sequence	1.43e-32	TRUE	0.517	1793	1707	87	2	87	26.7953	DNA	Orbilia cf.
NODE_103743_length_1523_cov_3.914246	28S_rRNA	8-1102(-)	3.91425	7.71	1523	0.3729	1085	678	434	NC_086863	2738443	Eukaryota	Chlorophyta	Ulvophyceae	Trentepohliales	Trentepohliaceae	Cephaleuros	Cephaleuros lagerheimii	840	0.287	0.742	0.742	156.239	Cephaleuros lagerheimii chloroplast, complete genome	7.96e-33	TRUE	0.557	471005	470574	432	2	408	133.349	DNA	Cephaleuros lagerheimii
NODE_59962_length_2250_cov_2.042798	18S_rRNA	420-1316(-)	2.0428	6.64	2250	0.1172	105	1	105	MH530178	77133	Bacteria						uncultured bacterium	210	0.429	0.933	0.933	156.239	Uncultured bacterium clone OTU_6530 16S ribosomal RNA gene, partial sequence	6.47e-33	TRUE	0.525	426	322	105	2	105	32.5902	DNA	Uncultured bacterium
NODE_1286159_length_285_cov_1.754808	5_8S_rRNA	1-100(-)	1.75481	3.05	285	0.9697	99	4	96	JX138569	1200893	Eukaryota	Basidiomycota	Agaricomycetes	Cantharellales	Tulasnellaceae		Tulasnellaceae sp. 13 MB-2012	192	0.49	0.958	0.958	156.239	Tulasnellaceae sp. 13 MB-2012 internal transcribed spacer 1, partial sequence; 5.8S ribosomal RNA gene, complete sequence; and internal transcribed spacer 2, partial sequence	4.9e-34	TRUE	0.964	217	122	96	2	96	29.6212	DNA	Tulasnellaceae sp.
NODE_154_length_54447_cov_7.170756	5S_rRNA	53852-53963(-)	7.17076	21.29	54447	1	111	1	111	AP025739	2219043	Bacteria	Armatimonadota	Armatimonadia	Capsulimonadales	Capsulimonadaceae	Capsulimonas	Capsulimonas corticalis	222	0.604	0.919	0.919	156.239	Capsulimonas corticalis AX-7 DNA, complete genome	5.8e-34	TRUE	0.959	4767905	4767795	111	2	111	34.3771	DNA	Capsulimonas corticalis
NODE_154_length_54447_cov_7.170756	5S_rRNA	53852-53963(-)	7.17076	21.29	54447	1	111	1	111	AP025739	2219043	Bacteria	Armatimonadota	Armatimonadia	Capsulimonadales	Capsulimonadaceae	Capsulimonas	Capsulimonas corticalis	222	0.604	0.919	0.919	156.239	Capsulimonas corticalis AX-7 DNA, complete genome	5.8e-34	TRUE	0.959	1549683	1549793	111	2	111	34.3771	DNA	Capsulimonas corticalis
NODE_154_length_54447_cov_7.170756	5S_rRNA	53852-53963(-)	7.17076	21.29	54447	1	111	1	111	AP025739	2219043	Bacteria	Armatimonadota	Armatimonadia	Capsulimonadales	Capsulimonadaceae	Capsulimonas	Capsulimonas corticalis	222	0.604	0.919	0.919	156.239	Capsulimonas corticalis AX-7 DNA, complete genome	5.8e-34	TRUE	0.959	592389	592499	111	2	111	34.3771	DNA	Capsulimonas corticalis
NODE_585666_length_438_cov_2.224377	5S_rRNA	279-390(-)	2.22438	5.9	438	1	111	1	111	AP025739	2219043	Bacteria	Armatimonadota	Armatimonadia	Capsulimonadales	Capsulimonadaceae	Capsulimonas	Capsulimonas corticalis	222	0.604	0.919	0.919	156.239	Capsulimonas corticalis AX-7 DNA, complete genome	5.8e-34	TRUE	0.959	4767905	4767795	111	2	111	34.3771	DNA	Capsulimonas corticalis
NODE_585666_length_438_cov_2.224377	5S_rRNA	279-390(-)	2.22438	5.9	438	1	111	1	111	AP025739	2219043	Bacteria	Armatimonadota	Armatimonadia	Capsulimonadales	Capsulimonadaceae	Capsulimonas	Capsulimonas corticalis	222	0.604	0.919	0.919	156.239	Capsulimonas corticalis AX-7 DNA, complete genome	5.8e-34	TRUE	0.959	1549683	1549793	111	2	111	34.3771	DNA	Capsulimonas corticalis
NODE_585666_length_438_cov_2.224377	5S_rRNA	279-390(-)	2.22438	5.9	438	1	111	1	111	AP025739	2219043	Bacteria	Armatimonadota	Armatimonadia	Capsulimonadales	Capsulimonadaceae	Capsulimonas	Capsulimonas corticalis	222	0.604	0.919	0.919	156.239	Capsulimonas corticalis AX-7 DNA, complete genome	5.8e-34	TRUE	0.959	592389	592499	111	2	111	34.3771	DNA	Capsulimonas corticalis
NODE_177828_length_1045_cov_2.463843	5S_rRNA	799-915(+)	2.46384	2825.44	1045	1	116	1	116	XM_031212091	1089451	Eukaryota	Ascomycota	Sordariomycetes	Hypocreales	Nectriaceae	Fusarium	Fusarium odoratissimum	232	0.552	0.905	0.905	154.392	Fusarium odoratissimum NRRL 54006 uncharacterized protein (FOIG_11520), mRNA	2.22e-33	TRUE	0.953	3183	3298	116	2	116	35.8902	DNA	Fusarium odoratissimum
NODE_2652462_length_131_cov_8.537037	5S_rRNA	4-120(+)	8.53704	32.51	131	1	116	1	116	XM_007676557	717646	Eukaryota	Ascomycota	Dothideomycetes	Mycosphaerellales	Teratosphaeriaceae	Baudoinia	Baudoinia panamericana	232	0.56	0.905	0.905	154.392	Baudoinia panamericana UAMH 10762 uncharacterized protein (BAUCODRAFT_404627), mRNA	2.22e-33	TRUE	0.953	493	608	116	2	116	35.9772	DNA	Baudoinia panamericana
NODE_177828_length_1045_cov_2.463843	5S_rRNA	799-915(+)	2.46384	2825.44	1045	1	116	1	116	AY924911	56643	Eukaryota	Ascomycota	Sordariomycetes	Hypocreales	Nectriaceae	Fusarium	Fusarium lunulosporum	232	0.543	0.905	0.905	154.392	Fusarium lunulosporum isolate Fl1.163b 5S ribosomal RNA gene, complete sequence	2.22e-33	TRUE	0.953	118	3	116	2	116	35.9052	DNA	Fusarium lunulosporum
NODE_177828_length_1045_cov_2.463843	5S_rRNA	799-915(+)	2.46384	2825.44	1045	1	116	1	116	AB076253	5507	Eukaryota	Ascomycota	Sordariomycetes	Hypocreales	Nectriaceae	Fusarium	Fusarium oxysporum	232	0.543	0.905	0.905	154.392	Fusarium oxysporum Fopho5 gene, FoTri101 pseudogene, Foscs pseudogene, Foura7 gene, partial and complete cds	2.22e-33	TRUE	0.953	5246	5361	116	2	116	35.9052	DNA	Fusarium oxysporum
NODE_1442687_length_273_cov_1.489796	5_8S_rRNA	1-87(-)	1.4898	2.2	273	0.9884	86	2	85	OU939574	175245	Eukaryota						uncultured fungus	170	0.529	0.988	0.988	152.546	uncultured fungus genomic DNA sequence contains 18S rRNA gene, ITS1, 5.8S rRNA gene, ITS2, 28S rRNA gene, isolate consensus00868	5.17e-33	TRUE	0.988	325	241	85	2	85	26.3891	DNA	uncultured fungus
NODE_604301_length_429_cov_118.076705	5_8S_rRNA	2-83(-)	118.077	233.35	429	1	81	1	81	PQ569436	1185503	Eukaryota	Ascomycota	Sordariomycetes	Glomerellales	Glomerellaceae	Colletotrichum	Colletotrichum jasminigenum	162	0.407	1	1	150.699	Colletotrichum jasminigenum isolate SPTD18 small subunit ribosomal RNA gene, partial sequence; internal transcribed spacer 1, 5.8S ribosomal RNA gene, and internal transcribed spacer 2, complete sequence; and large subunit ribosomal RNA gene, partial sequence	1.68e-32	TRUE	1	291	211	81	2	81	25.1394	DNA	Colletotrichum jasminigenum
NODE_604301_length_429_cov_118.076705	5_8S_rRNA	2-83(-)	118.077	233.35	429	1	81	1	81	PQ481813	538528	Eukaryota	Ascomycota	Sordariomycetes	Glomerellales	Glomerellaceae	Colletotrichum	Colletotrichum camelliae	162	0.407	1	1	150.699	Colletotrichum camelliae isolate E69 small subunit ribosomal RNA gene, partial sequence; internal transcribed spacer 1 and 5.8S ribosomal RNA gene, complete sequence; and internal transcribed spacer 2, partial sequence	1.68e-32	TRUE	1	298	218	81	2	81	25.1394	DNA	Colletotrichum camelliae
NODE_604301_length_429_cov_118.076705	5_8S_rRNA	2-83(-)	118.077	233.35	429	1	81	1	81	PQ320552	1709941	Eukaryota						fungal sp.	162	0.407	1	1	150.699	Fungal sp. isolate ARIZ:TV1391 internal transcribed spacer 1, partial sequence; 5.8S ribosomal RNA gene and internal transcribed spacer 2, complete sequence; and large subunit ribosomal RNA gene, partial sequence	1.68e-32	TRUE	1	252	172	81	2	81	25.1394	DNA	Fungal sp.
NODE_59962_length_2250_cov_2.042798	18S_rRNA	420-1316(-)	2.0428	6.64	2250	0.1172	105	1	105	MH528875	77133	Bacteria						uncultured bacterium	210	0.448	0.924	0.924	150.699	Uncultured bacterium clone OTU_5227 16S ribosomal RNA gene, partial sequence	3.01e-31	TRUE	0.52	432	328	105	2	105	32.5912	DNA	Uncultured bacterium
NODE_1204132_length_294_cov_1.087558	5S_rRNA	78-189(-)	1.08756	1.85	294	0.991	111	2	110	CP114561	2927580	Bacteria	Nitrospirota	Nitrospiria	Candidatus Troglogloeales	Candidatus Manganitrophaceae	Candidatus Manganitrophus	Candidatus Manganitrophus sp.	220	0.627	0.909	0.909	148.852	MAG: Candidatus Manganitrophus sp. isolate GAC4 chromosome, complete genome	9.71e-32	TRUE	0.95	633011	633120	110	2	110	34.0919	DNA	MAG: Candidatus
NODE_1204132_length_294_cov_1.087558	5S_rRNA	78-189(-)	1.08756	1.85	294	0.991	111	2	110	CP114555	2927580	Bacteria	Nitrospirota	Nitrospiria	Candidatus Troglogloeales	Candidatus Manganitrophaceae	Candidatus Manganitrophus	Candidatus Manganitrophus sp.	220	0.627	0.909	0.909	148.852	MAG: Candidatus Manganitrophus sp. isolate GAC2 chromosome, complete genome	9.71e-32	TRUE	0.95	418863	418972	110	2	110	34.0919	DNA	MAG: Candidatus
NODE_1204132_length_294_cov_1.087558	5S_rRNA	78-189(-)	1.08756	1.85	294	0.991	111	2	110	CP114553	2927580	Bacteria	Nitrospirota	Nitrospiria	Candidatus Troglogloeales	Candidatus Manganitrophaceae	Candidatus Manganitrophus	Candidatus Manganitrophus sp.	220	0.627	0.909	0.909	148.852	MAG: Candidatus Manganitrophus sp. isolate GAC1 chromosome, complete genome	9.71e-32	TRUE	0.95	491899	491790	110	2	110	34.0919	DNA	MAG: Candidatus
NODE_691267_length_395_cov_2.242138	5S_rRNA	134-249(-)	2.24214	31335	395	1	115	1	117	XM_033602003	1314786	Eukaryota	Ascomycota	Dothideomycetes	Mycosphaerellales	Dissoconiaceae	Dissoconium	Dissoconium aciculare	230	0.557	0.897	0.897	147.006	Dissoconium aciculare CBS 342.82 uncharacterized protein (K489DRAFT_327617), partial mRNA	3.67e-31	TRUE	0.949	117	3	115	2	115	35.5459	DNA	Dissoconium aciculare
NODE_1442687_length_273_cov_1.489796	5_8S_rRNA	1-87(-)	1.4898	2.2	273	0.9884	86	2	85	OU942939	175245	Eukaryota						uncultured fungus	170	0.541	0.976	0.976	147.006	uncultured fungus genomic DNA sequence contains 18S rRNA gene, ITS1, 5.8S rRNA gene, ITS2, 28S rRNA gene, isolate consensus04232	2.4e-31	TRUE	0.982	876	792	85	2	85	26.4051	DNA	uncultured fungus
NODE_1442687_length_273_cov_1.489796	5_8S_rRNA	1-87(-)	1.4898	2.2	273	0.9884	86	2	85	OU941642	175245	Eukaryota						uncultured fungus	170	0.541	0.976	0.976	147.006	uncultured fungus genomic DNA sequence contains 18S rRNA gene, ITS1, 5.8S rRNA gene, ITS2, 28S rRNA gene, isolate consensus02937	2.4e-31	TRUE	0.982	404	320	85	2	85	26.4051	DNA	uncultured fungus
NODE_62997_length_2172_cov_4.761814	5_8S_rRNA	2-84(-)	4.76181	34.81	2172	1	82	1	82	LR821050	312141	Eukaryota	Ascomycota	Leotiomycetes	Helotiales	Dermateaceae		uncultured Dermateaceae	164	0.415	0.988	0.988	147.006	uncultured Dermateaceae genomic DNA sequence contains ITS2	2.22e-31	TRUE	0.994	83	2	82	2	82	25.4376	DNA	uncultured Dermateaceae
NODE_62997_length_2172_cov_4.761814	5_8S_rRNA	2-84(-)	4.76181	34.81	2172	1	82	1	82	LR604176	312141	Eukaryota	Ascomycota	Leotiomycetes	Helotiales	Dermateaceae		uncultured Dermateaceae	164	0.415	0.988	0.988	147.006	uncultured Dermateaceae genomic DNA sequence contains ITS2	2.22e-31	TRUE	0.994	83	2	82	2	82	25.4376	DNA	uncultured Dermateaceae
NODE_4_length_215244_cov_9.551404	5S_rRNA	100456-100567(+)	9.5514	58.4	215244	1	111	1	112	CP170506	2811408	Bacteria	Verrucomicrobiota	Spartobacteria	Chthoniobacterales	Chthoniobacteraceae		Chthoniobacteraceae bacterium	222	0.559	0.902	0.902	145.159	MAG: Chthoniobacteraceae bacterium isolate SH-KS-3 chromosome, complete genome	1.26e-30	TRUE	0.951	4133181	4133291	111	2	111	34.3322	DNA	MAG: Chthoniobacteraceae
NODE_4_length_215244_cov_9.551404	5S_rRNA	100456-100567(+)	9.5514	58.4	215244	1	111	1	112	CP170506	2811408	Bacteria	Verrucomicrobiota	Spartobacteria	Chthoniobacterales	Chthoniobacteraceae		Chthoniobacteraceae bacterium	222	0.559	0.902	0.902	145.159	MAG: Chthoniobacteraceae bacterium isolate SH-KS-3 chromosome, complete genome	1.26e-30	TRUE	0.951	3045870	3045980	111	2	111	34.3322	DNA	MAG: Chthoniobacteraceae
NODE_62997_length_2172_cov_4.761814	5_8S_rRNA	2-84(-)	4.76181	34.81	2172	0.9878	81	1	81	AJ439445	40412	Eukaryota	Ascomycota	Eurotiomycetes	Onygenales	Onygenaceae	Chrysosporium	Chrysosporium sp.	162	0.42	0.988	0.988	145.159	Chrysosporium sp. FMR 6059 5.8S rRNA gene and ITS 1 and 2, strain FMR 6059	8e-31	TRUE	0.988	329	249	81	2	81	25.0843	DNA	Chrysosporium sp.
NODE_2232946_length_240_cov_1.441718	5S_rRNA	83-196(-)	1.44172	4.05	240	1	113	1	113	XM_060542846	1671311	Eukaryota	Ascomycota	Sordariomycetes	Glomerellales	Glomerellaceae	Colletotrichum	Colletotrichum abscissum	226	0.531	0.894	0.894	143.312	Colletotrichum abscissum uncharacterized protein (CABS01_09489), partial mRNA	4.64e-30	TRUE	0.947	255	367	113	2	113	34.9666	DNA	Colletotrichum abscissum
NODE_2232946_length_240_cov_1.441718	5S_rRNA	83-196(-)	1.44172	4.05	240	1	113	1	113	XM_060497186	1914294	Eukaryota	Ascomycota	Sordariomycetes	Glomerellales	Glomerellaceae	Colletotrichum	Colletotrichum paranaense	226	0.531	0.894	0.894	143.312	Colletotrichum paranaense uncharacterized protein (CPAR01_12932), partial mRNA	4.64e-30	TRUE	0.947	256	368	113	2	113	34.9666	DNA	Colletotrichum paranaense
NODE_2232946_length_240_cov_1.441718	5S_rRNA	83-196(-)	1.44172	4.05	240	1	113	1	113	XM_060462292	1209916	Eukaryota	Ascomycota	Sordariomycetes	Glomerellales	Glomerellaceae	Colletotrichum	Colletotrichum costaricense	226	0.531	0.894	0.894	143.312	Colletotrichum costaricense uncharacterized protein (CCOS01_14148), partial mRNA	4.64e-30	TRUE	0.947	256	368	113	2	113	34.9666	DNA	Colletotrichum costaricense
NODE_103743_length_1523_cov_3.914246	28S_rRNA	8-1102(-)	3.91425	7.71	1523	0.1554	171	2	178	NC_086863	2738443	Eukaryota	Chlorophyta	Ulvophyceae	Trentepohliales	Trentepohliaceae	Cephaleuros	Cephaleuros lagerheimii	341	0.345	0.826	0.826	143.312	Cephaleuros lagerheimii chloroplast, complete genome	6.2e-29	TRUE	0.491	470550	470380	171	2	170	52.8825	DNA	Cephaleuros lagerheimii
NODE_496205_length_490_cov_1.767554	5S_rRNA	2-111(-)	1.76755	12.97	490	1	109	1	109	CP147879	207340	Bacteria	Pseudomonadota	Alphaproteobacteria	Acetobacterales	Roseomonadaceae	Roseomonas	Roseomonas mucosa	218	0.679	0.899	0.899	141.466	Roseomonas mucosa strain GlSt084 chromosome, complete genome	1.58e-29	TRUE	0.95	261851	261959	109	2	109	33.5385	DNA	Roseomonas mucosa
NODE_496205_length_490_cov_1.767554	5S_rRNA	2-111(-)	1.76755	12.97	490	1	109	1	109	CP034924	207340	Bacteria	Pseudomonadota	Alphaproteobacteria	Acetobacterales	Roseomonadaceae	Roseomonas	Roseomonas mucosa	218	0.679	0.899	0.899	141.466	Roseomonas mucosa strain HV1 chromosome, complete genome	1.58e-29	TRUE	0.95	215513	215621	109	2	109	33.5385	DNA	Roseomonas mucosa
NODE_496205_length_490_cov_1.767554	5S_rRNA	2-111(-)	1.76755	12.97	490	1	109	1	109	AP031462	207340	Bacteria	Pseudomonadota	Alphaproteobacteria	Acetobacterales	Roseomonadaceae	Roseomonas	Roseomonas mucosa	218	0.679	0.899	0.899	141.466	Roseomonas mucosa NBRC 115778 DNA, complete genome	1.58e-29	TRUE	0.95	1027918	1028026	109	2	109	33.5385	DNA	Roseomonas mucosa
NODE_1439189_length_273_cov_2.234694	5S_rRNA	1-97(-)	2.23469	7.39	273	1	96	1	96	CP137080	3079935	Bacteria	Actinomycetota	Actinomycetes	Micrococcales	Microbacteriaceae	Microbacterium	Microbacterium limosum	192	0.688	0.927	0.927	139.619	Microbacterium limosum strain Y20 chromosome, complete genome	4.71e-29	TRUE	0.964	819286	819191	96	2	96	29.7841	DNA	Microbacterium limosum
NODE_221037_length_898_cov_5.272838	5S_rRNA	428-533(+)	5.27284	12.79	898	0.9905	105	2	104	CP053031	2730855	Bacteria	Actinomycetota	Thermoleophilia				Thermoleophilia bacterium SCSIO 60948	208	0.615	0.904	0.904	137.772	Thermoleophilia bacterium SCSIO 60948 chromosome, complete genome	1.94e-28	TRUE	0.947	1480490	1480387	104	2	104	32.1547	DNA	Thermoleophilia bacterium
NODE_53130_length_2452_cov_198.975579	18S_rRNA	1833-2447(-)	198.976	688.01	2452	0.1352	83	1	83	NC_004118	96477	Eukaryota	Streptophyta	Coleochaetophyceae	Coleochaetales	Chaetosphaeridiaceae	Chaetosphaeridium	Chaetosphaeridium globosum	166	0.554	0.952	0.952	132.232	Chaetosphaeridium globosum mitochondrion, complete genome	7.34e-26	TRUE	0.543	55412	55330	83	2	83	25.9878	DNA	Chaetosphaeridium globosum
NODE_59962_length_2250_cov_2.042798	18S_rRNA	420-1316(-)	2.0428	6.64	2250	0.1094	280	183	98	HM557291	77133	Bacteria						uncultured bacterium	196	0.469	0.908	0.908	132.232	Uncultured bacterium clone BICP1364 16S ribosomal RNA gene, partial sequence	1.09e-25	TRUE	0.509	809	712	98	2	98	30.4498	DNA	Uncultured bacterium
NODE_2424335_length_234_cov_1.745223	5S_rRNA	1-93(-)	1.74522	3.71	234	1	92	1	92	CP033325	2483799	Bacteria	Actinomycetota	Actinomycetes	Micrococcales	Bogoriellaceae	Georgenia	Georgenia faecalis	184	0.652	0.924	0.924	132.232	Georgenia faecalis strain ZLJ0423 chromosome, complete genome	7.49e-27	TRUE	0.962	2243538	2243629	92	2	92	28.5373	DNA	Georgenia faecalis
NODE_2424335_length_234_cov_1.745223	5S_rRNA	1-93(-)	1.74522	3.71	234	1	92	1	92	CP033325	2483799	Bacteria	Actinomycetota	Actinomycetes	Micrococcales	Bogoriellaceae	Georgenia	Georgenia faecalis	184	0.652	0.924	0.924	132.232	Georgenia faecalis strain ZLJ0423 chromosome, complete genome	7.49e-27	TRUE	0.962	934493	934402	92	2	92	28.5373	DNA	Georgenia faecalis
NODE_2424335_length_234_cov_1.745223	5S_rRNA	1-93(-)	1.74522	3.71	234	0.8913	82	1	82	NR_075428	351607	Bacteria	Actinomycetota	Actinomycetes	Acidothermales	Acidothermaceae	Acidothermus	Acidothermus cellulolyticus	164	0.671	0.951	0.951	130.386	Acidothermus cellulolyticus 11B strain 11B; ATCC 43068 5S ribosomal RNA, complete sequence	2.7e-26	TRUE	0.921	85	4	82	2	82	25.3923	DNA	Acidothermus cellulolyticus
NODE_221037_length_898_cov_5.272838	5S_rRNA	428-533(+)	5.27284	12.79	898	0.981	105	3	103	CP042430	496014	Bacteria	Actinomycetota	Thermoleophilia	Solirubrobacterales	Baekduiaceae	Baekduia	Baekduia soli	206	0.612	0.893	0.893	130.386	Baekduia soli strain BR7-21 chromosome, complete genome	3.24e-26	TRUE	0.937	3607644	3607746	103	2	103	31.8835	DNA	Baekduia soli
NODE_1214737_length_292_cov_2.641860	5S_rRNA	79-191(+)	2.64186	5.47	292	0.8125	107	17	91	AY772171	6326	Eukaryota	Nematoda	Chromadorea	Rhabditida	Aphelenchoididae	Bursaphelenchus	Bursaphelenchus xylophilus	182	0.516	0.923	0.923	130.386	Bursaphelenchus xylophilus 5S ribosomal RNA gene and 5S-5S ribosomal RNA intergenic spacer, partial sequence	3.56e-26	TRUE	0.868	110	20	91	2	91	28.1352	DNA	Bursaphelenchus xylophilus
NODE_272142_length_770_cov_1.994228	5S_rRNA	167-278(+)	1.99423	4.07	770	1	111	1	112	KF170416	1343844	Bacteria						uncultured bacterium FGYC_13M19	223	0.643	0.875	0.875	128.539	Uncultured bacterium FGYC_13M19 genomic sequence	1.27e-25	TRUE	0.937	5249	5138	112	2	111	34.7483	DNA	Uncultured bacterium
NODE_1439189_length_273_cov_2.234694	5S_rRNA	1-97(-)	2.23469	7.39	273	1	96	1	96	CP169427	69370	Bacteria	Actinomycetota	Actinomycetes	Micrococcales	Microbacteriaceae	Microbacterium	Microbacterium trichothecenolyticum	192	0.667	0.906	0.906	128.539	Microbacterium trichothecenolyticum strain T2 chromosome, complete genome	1.02e-25	TRUE	0.953	627299	627204	96	2	96	29.7831	DNA	Microbacterium trichothecenolyticum
NODE_1439189_length_273_cov_2.234694	5S_rRNA	1-97(-)	2.23469	7.39	273	1	96	1	96	CP157000	3153754	Bacteria	Actinomycetota	Actinomycetes	Micrococcales	Microbacteriaceae	Microbacterium	Microbacterium sp. ProA8	192	0.667	0.906	0.906	128.539	Microbacterium sp. ProA8 chromosome, complete genome	1.02e-25	TRUE	0.953	1714545	1714450	96	2	96	29.7831	DNA	Microbacterium sp.
NODE_53130_length_2452_cov_198.975579	18S_rRNA	1833-2447(-)	198.976	688.01	2452	0.1352	83	1	83	NC_017598	181804	Eukaryota	Streptophyta	Charophyceae	Charales	Characeae	Nitella	Nitella hyalina	166	0.59	0.94	0.94	126.692	Nitella hyalina mitochondrion, complete genome	3.41e-24	TRUE	0.537	518	436	83	2	83	25.9738	DNA	Nitella hyalina
NODE_221037_length_898_cov_5.272838	5S_rRNA	428-533(+)	5.27284	12.79	898	0.9619	105	5	101	AP017312	1500254	Bacteria	Bacillota	Bacilli	Bacillales	Paenibacillaceae	Aneurinibacillus	Aneurinibacillus soli	202	0.574	0.891	0.891	126.692	Aneurinibacillus soli DNA, complete genome	4.2e-25	TRUE	0.926	63789	63889	101	2	101	31.2702	DNA	Aneurinibacillus soli
NODE_691267_length_395_cov_2.242138	5S_rRNA	134-249(-)	2.24214	31335	395	0.9652	112	2	112	XM_064799311	1690608	Eukaryota	Ascomycota	Dothideomycetes	Mycosphaerellales	Extremaceae	Saxophila	Saxophila tyrrhenica	222	0.568	0.866	0.866	122.999	Saxophila tyrrhenica uncharacterized protein (LTR77_002052), partial mRNA	6.19e-24	TRUE	0.915	2374	2264	111	2	111	34.3662	DNA	Saxophila tyrrhenica
NODE_1151348_length_301_cov_1.205357	5S_rRNA	73-184(-)	1.20536	2.93	301	1	111	1	112	LN614827	1212491	Bacteria	Pseudomonadota	Gammaproteobacteria	Legionellales	Legionellaceae	Legionella	Legionella fallonii	223	0.509	0.866	0.866	122.999	Legionella fallonii LLAP-10 genome assembly LFA, chromosome : I	5.89e-24	TRUE	0.933	371658	371547	112	2	111	34.6544	DNA	Legionella fallonii
NODE_53130_length_2452_cov_198.975579	18S_rRNA	1833-2447(-)	198.976	688.01	2452	0.2345	614	471	146	KT978914	198431							uncultured prokaryote	288	0.5	0.822	0.822	122.999	Uncultured prokaryote clone New.CleanUp.ReferenceOTU277702 16S ribosomal RNA gene, partial sequence	4.42e-23	TRUE	0.527	432	289	144	2	144	45.1703	DNA	Uncultured prokaryote
NODE_1151348_length_301_cov_1.205357	5S_rRNA	73-184(-)	1.20536	2.93	301	0.973	109	2	109	CP018632	1192854	Bacteria	Pseudomonadota	Gammaproteobacteria	Chromatiales	Granulosicoccaceae	Granulosicoccus	Granulosicoccus antarcticus	217	0.55	0.872	0.872	122.999	Granulosicoccus antarcticus IMCC3135 chromosome, complete genome	5.89e-24	TRUE	0.922	64115	64007	109	2	108	33.6117	DNA	Granulosicoccus antarcticus
NODE_1151348_length_301_cov_1.205357	5S_rRNA	73-184(-)	1.20536	2.93	301	1	111	1	112	AP022839	2708020	Bacteria	Pseudomonadota	Gammaproteobacteria	Legionellales	Legionellaceae	Legionella	Legionella antarctica	223	0.509	0.866	0.866	122.999	Legionella antarctica TUM19329 DNA, complete genome	5.89e-24	TRUE	0.933	357093	356982	112	2	111	34.6855	DNA	Legionella antarctica
NODE_691267_length_395_cov_2.242138	5S_rRNA	134-249(-)	2.24214	31335	395	0.8	115	24	94	XM_033608821	1314786	Eukaryota	Ascomycota	Dothideomycetes	Mycosphaerellales	Dissoconiaceae	Dissoconium	Dissoconium aciculare	184	0.543	0.904	0.904	121.153	Dissoconium aciculare CBS 342.82 uncharacterized protein (K489DRAFT_66948), mRNA	2.23e-23	TRUE	0.852	258	349	92	2	92	28.4073	DNA	Dissoconium aciculare
NODE_586387_length_438_cov_1.415512	5S_rRNA	203-317(+)	1.41551	12.56	438	0.9561	114	6	109	CP155521	1577496	Eukaryota	Ascomycota	Eurotiomycetes	Eurotiales	Aspergillaceae	Aspergillus	Aspergillus citrinoterreus	218	0.578	0.862	0.862	119.306	Aspergillus citrinoterreus strain CBS138921 chromosome VII	7.91e-23	TRUE	0.907	1800815	1800923	109	2	109	33.6997	DNA	Aspergillus citrinoterreus
NODE_586387_length_438_cov_1.415512	5S_rRNA	203-317(+)	1.41551	12.56	438	0.9561	114	6	109	CP155517	1577496	Eukaryota	Ascomycota	Eurotiomycetes	Eurotiales	Aspergillaceae	Aspergillus	Aspergillus citrinoterreus	218	0.596	0.862	0.862	119.306	Aspergillus citrinoterreus strain CBS138921 chromosome IV	7.91e-23	TRUE	0.907	2153119	2153227	109	2	109	33.7317	DNA	Aspergillus citrinoterreus
NODE_586387_length_438_cov_1.415512	5S_rRNA	203-317(+)	1.41551	12.56	438	0.9298	108	3	106	CP097570	746128	Eukaryota	Ascomycota	Eurotiomycetes	Eurotiales	Aspergillaceae	Aspergillus	Aspergillus fumigatus	212	0.623	0.868	0.868	119.306	Aspergillus fumigatus CEA10 chromosome 8	7.91e-23	TRUE	0.897	384605	384500	106	2	106	32.8041	DNA	Aspergillus fumigatus
NODE_272142_length_770_cov_1.994228	5S_rRNA	167-278(+)	1.99423	4.07	770	0.8018	111	23	89	CP064980	2026763	Bacteria	Myxococcota	Myxococcia	Myxococcales			Myxococcales bacterium	178	0.607	0.899	0.899	115.613	Myxococcales bacterium isolate Fred_18-Q3-R57-64_BAT3C.417 chromosome	9.85e-22	TRUE	0.826	1310800	1310712	89	2	89	27.5327	DNA	Myxococcales bacterium
NODE_45258_length_2753_cov_4.988789	5_8S_rRNA	253-320(-)	4.98879	10.87	2753	0.9552	67	4	64	ON119394	171248	Eukaryota						uncultured alga	128	0.438	0.984	0.984	113.766	Uncultured alga isolate ASV_6_A 5.8S ribosomal RNA gene, partial sequence; internal transcribed spacer 2, complete sequence; and large subunit ribosomal RNA gene, partial sequence	1.56e-21	TRUE	0.931	107	44	64	2	64	19.8019	DNA	Uncultured alga
NODE_45258_length_2753_cov_4.988789	5_8S_rRNA	253-320(-)	4.98879	10.87	2753	0.9552	67	4	64	ON119340	171248	Eukaryota						uncultured alga	128	0.438	0.984	0.984	113.766	Uncultured alga isolate ASV_41_A 5.8S ribosomal RNA gene, partial sequence; internal transcribed spacer 2, complete sequence; and large subunit ribosomal RNA gene, partial sequence	1.56e-21	TRUE	0.931	107	44	64	2	64	19.8019	DNA	Uncultured alga
NODE_45258_length_2753_cov_4.988789	5_8S_rRNA	253-320(-)	4.98879	10.87	2753	0.9552	67	4	64	ON119290	171248	Eukaryota						uncultured alga	128	0.438	0.984	0.984	113.766	Uncultured alga isolate ASV_25_A 5.8S ribosomal RNA gene, partial sequence; internal transcribed spacer 2, complete sequence; and large subunit ribosomal RNA gene, partial sequence	1.56e-21	TRUE	0.931	107	44	64	2	64	19.8019	DNA	Uncultured alga
NODE_1564259_length_266_cov_0.989418	5_8S_rRNA	0-76(-)	0.989418	1.69	266	1	76	1	76	GU001159	200886	Eukaryota	Tubulinea	Elardia	Leptomyxida	Flabellulidae	Rhizamoeba	Rhizamoeba saxonica	152	0.474	0.934	0.934	113.766	Rhizamoeba saxonica 18S ribosomal RNA gene, partial sequence; internal transcribed spacer 1, 5.8S ribosomal RNA gene, and internal transcribed spacer 2, complete sequence; and 28S ribosomal RNA gene, partial sequence	1.98e-21	TRUE	0.918	486	411	76	2	76	23.5373	DNA	Rhizamoeba saxonica
NODE_272142_length_770_cov_1.994228	5S_rRNA	167-278(+)	1.99423	4.07	770	0.8018	111	23	89	CP012333	1391654	Bacteria	Myxococcota		Polyangiales	Labilitrichaceae	Labilithrix	Labilithrix luteola	178	0.618	0.888	0.888	110.073	Labilithrix luteola strain DSM 27648, complete genome	4.58e-20	TRUE	0.595	3945037	3944949	89	2	89	27.5707	DNA	Labilithrix luteola
NODE_614061_length_425_cov_1.919540	5_8S_rRNA	185-321(+)	1.91954	3.53	425	0.9338	134	8	129	KF743886	289986	Eukaryota	Evosea	Eumycetozoa	Physariida	Didymiaceae	Didymium	Didymium minus	254	0.567	0.822	0.822	108.226	Didymium minus voucher MCCNNU00135 18S ribosomal RNA gene, partial sequence; internal transcribed spacer 1, 5.8S ribosomal RNA gene, and internal transcribed spacer 2, complete sequence; and 28S ribosomal RNA gene, partial sequence	2.18e-19	TRUE	0.628	704	578	127	2	127	39.1162	DNA	Didymium minus
NODE_458304_length_518_cov_1.875283	5S_rRNA	368-483(-)	1.87528	3.54	518	0.9652	111	1	111	XM_064799311	1690608	Eukaryota	Ascomycota	Dothideomycetes	Mycosphaerellales	Extremaceae	Saxophila	Saxophila tyrrhenica	222	0.568	0.838	0.838	106.379	Saxophila tyrrhenica uncharacterized protein (LTR77_002052), partial mRNA	6.24e-19	TRUE	0.652	2374	2264	111	2	111	34.3662	DNA	Saxophila tyrrhenica
NODE_724828_length_385_cov_0.642857	5S_rRNA	60-166(+)	0.642857	1.4	385	0.8396	104	16	90	XR_003100517	400727	Eukaryota	Mollusca	Gastropoda	Architaenioglossa	Ampullariidae	Pomacea	Pomacea canaliculata	177	0.614	0.878	0.878	102.686	PREDICTED: Pomacea canaliculata 5S ribosomal RNA (LOC112569706), rRNA	7.17e-18	TRUE	0.609	107	20	89	2	88	27.2325	DNA	PREDICTED: Pomacea canaliculata
NODE_458304_length_518_cov_1.875283	5S_rRNA	368-483(-)	1.87528	3.54	518	1	115	1	115	XM_033602003	1314786	Eukaryota	Ascomycota	Dothideomycetes	Mycosphaerellales	Dissoconiaceae	Dissoconium	Dissoconium aciculare	230	0.565	0.817	0.817	97.1461	Dissoconium aciculare CBS 342.82 uncharacterized protein (K489DRAFT_327617), partial mRNA	3.75e-16	TRUE	0.659	118	4	115	2	115	35.5619	DNA	Dissoconium aciculare
NODE_4_length_215244_cov_9.551404	5S_rRNA	100456-100567(+)	9.5514	58.4	215244	0.8649	111	16	97	FJ872372	156588	Bacteria	Verrucomicrobiota					uncultured Verrucomicrobiota bacterium	191	0.547	0.845	0.845	93.4528	Uncultured Verrucomicrobia bacterium clone 106 genomic sequence	4.62e-15	TRUE	0.605	12790	12696	96	2	95	29.464	DNA	Uncultured Verrucomicrobia
NODE_458304_length_518_cov_1.875283	5S_rRNA	368-483(-)	1.87528	3.54	518	1	115	1	117	XM_041022454	1043003	Eukaryota	Ascomycota	Dothideomycetes	Dothideales	Saccotheciaceae	Aureobasidium	Aureobasidium melanogenum	230	0.548	0.812	0.812	91.6061	Aureobasidium melanogenum CBS 110374 uncharacterized protein (M437DRAFT_52985), partial mRNA	1.75e-14	TRUE	0.656	124	10	115	2	115	35.561	DNA	Aureobasidium melanogenum
NODE_1564259_length_266_cov_0.989418	5_8S_rRNA	0-76(-)	0.989418	1.69	266	1	76	1	77	PP812521	440571	Eukaryota				Collodictyonidae		uncultured Collodictyonidae	152	0.395	0.883	0.883	91.6061	Uncultured Collodictyonidae isolate Col20 small subunit ribosomal RNA gene, partial sequence; internal transcribed spacer 1, 5.8S ribosomal RNA gene, and internal transcribed spacer 2, complete sequence; and large subunit ribosomal RNA gene, partial sequence	9.27e-15	TRUE	0.692	2662	2587	76	2	76	23.6364	DNA	Uncultured Collodictyonidae
NODE_1564259_length_266_cov_0.989418	5_8S_rRNA	0-76(-)	0.989418	1.69	266	1	76	1	77	PP812520	440571	Eukaryota				Collodictyonidae		uncultured Collodictyonidae	152	0.395	0.883	0.883	91.6061	Uncultured Collodictyonidae isolate Col19 small subunit ribosomal RNA gene and internal transcribed spacer region, partial sequence	9.27e-15	TRUE	0.692	2754	2679	76	2	76	23.6364	DNA	Uncultured Collodictyonidae
NODE_614061_length_425_cov_1.919540	5_8S_rRNA	185-321(+)	1.91954	3.53	425	0.7574	134	32	106	AJ302663	236482	Eukaryota	Evosea	Eumycetozoa	Stemonitida	Stemonitidae	Lamproderma	Lamproderma sauteri	207	0.567	0.83	0.83	91.6061	Lamproderma sauteri 5.8S rRNA gene and ITS2, strain MA-Fungi 47894	2.2e-14	TRUE	0.544	104	1	104	2	103	32.0787	DNA	Lamproderma sauteri
NODE_724828_length_385_cov_0.642857	5S_rRNA	60-166(+)	0.642857	1.4	385	0.934	104	6	99	XR_003777119	34638	Eukaryota	Arthropoda	Arachnida	Mesostigmata	Phytoseiidae	Galendromus	Galendromus occidentalis	197	0.592	0.828	0.828	87.9128	PREDICTED: Metaseiulus occidentalis 5S ribosomal RNA (LOC114828334), rRNA	2.01e-13	TRUE	0.631	107	10	99	2	98	30.3085	DNA	PREDICTED: Metaseiulus occidentalis
NODE_4464_length_11754_cov_4.758328	5S_rRNA	2614-2730(+)	4.75833	10.2	11754	0.9052	105	1	105	XM_058477921	63820	Eukaryota	Ascomycota	Eurotiomycetes	Eurotiales	Aspergillaceae	Penicillium	Penicillium chermesinum	209	0.558	0.819	0.819	87.9128	Penicillium chermesinum uncharacterized protein (N7468_008625), partial mRNA	2.29e-13	TRUE	0.612	532	429	105	2	104	32.1828	DNA	Penicillium chermesinum
NODE_2652558_length_128_cov_29.823529	5S_rRNA	12-121(-)	29.8235	61.46	128	0.4954	103	50	54	XR_007137621	502780	Eukaryota	Ascomycota	Eurotiomycetes	Onygenales	Ajellomycetaceae	Paracoccidioides	Paracoccidioides brasiliensis	108	0.63	0.944	0.944	84.2195	Paracoccidioides brasiliensis Pb18 5S ribosomal RNA (PADG_11281), rRNA	2.71e-12	TRUE	0.47	104	51	54	2	54	16.7668	DNA	Paracoccidioides brasiliensis
NODE_2652558_length_128_cov_29.823529	5S_rRNA	12-121(-)	29.8235	61.46	128	0.4954	103	50	54	XR_001551855	502779	Eukaryota	Ascomycota	Eurotiomycetes	Onygenales	Ajellomycetaceae	Paracoccidioides	Paracoccidioides lutzii	108	0.63	0.944	0.944	84.2195	Paracoccidioides lutzii Pb01 5S ribosomal RNA (PAAG_12313), rRNA	2.71e-12	TRUE	0.47	104	51	54	2	54	16.7668	DNA	Paracoccidioides lutzii
NODE_2652558_length_128_cov_29.823529	5S_rRNA	12-121(-)	29.8235	61.46	128	0.4954	103	50	54	XR_001551842	502779	Eukaryota	Ascomycota	Eurotiomycetes	Onygenales	Ajellomycetaceae	Paracoccidioides	Paracoccidioides lutzii	108	0.63	0.944	0.944	84.2195	Paracoccidioides lutzii Pb01 5S ribosomal RNA (PAAG_11353), rRNA	2.71e-12	TRUE	0.47	104	51	54	2	54	16.7668	DNA	Paracoccidioides lutzii
NODE_724828_length_385_cov_0.642857	5S_rRNA	60-166(+)	0.642857	1.4	385	0.783	97	15	83	XR_011265098	8296	Eukaryota	Chordata	Amphibia	Caudata	Ambystomatidae	Ambystoma	Ambystoma mexicanum	166	0.578	0.843	0.843	82.3729	PREDICTED: Ambystoma mexicanum 5S ribosomal RNA (LOC138462502), rRNA	9.34e-12	TRUE	0.563	101	19	83	2	83	25.7706	DNA	PREDICTED: Ambystoma mexicanum
NODE_38194_length_3111_cov_2.822347	5S_rRNA	1188-1298(+)	2.82235	8.1	3111	0.6455	100	30	73	XR_004500594	74035	Eukaryota	Ascomycota	Eurotiomycetes	Onygenales	Arthrodermataceae	Arthroderma	Arthroderma uncinatum	143	0.583	0.877	0.877	82.3729	Arthroderma uncinatum 5S ribosomal RNA (GIQ15_r0025), rRNA	9.86e-12	TRUE	0.511	101	30	72	2	71	22.2203	DNA	Arthroderma uncinatum
NODE_2074490_length_245_cov_1.738095	5S_rRNA	63-173(-)	1.73809	2.45	245	0.6364	75	6	70	XR_009758282	261503	Eukaryota	Chordata	Lepidosauria	Squamata	Rhineuridae	Rhineura	Rhineura floridana	140	0.586	0.871	0.871	80.5262	PREDICTED: Rhineura floridana 5S ribosomal RNA (LOC133365668), rRNA	3.55e-11	TRUE	0.504	79	10	70	2	70	21.5429	DNA	PREDICTED: Rhineura floridana
NODE_2074490_length_245_cov_1.738095	5S_rRNA	63-173(-)	1.73809	2.45	245	0.6364	75	6	70	XR_008310633	884348	Eukaryota	Chordata	Lepidosauria	Squamata	Cordylidae	Hemicordylus	Hemicordylus capensis	140	0.586	0.871	0.871	80.5262	PREDICTED: Hemicordylus capensis 5S ribosomal RNA (LOC128332229), rRNA	3.55e-11	TRUE	0.504	79	10	70	2	70	21.5429	DNA	PREDICTED: Hemicordylus capensis
NODE_2074490_length_245_cov_1.738095	5S_rRNA	63-173(-)	1.73809	2.45	245	0.6364	75	6	70	XR_008310622	884348	Eukaryota	Chordata	Lepidosauria	Squamata	Cordylidae	Hemicordylus	Hemicordylus capensis	140	0.586	0.871	0.871	80.5262	PREDICTED: Hemicordylus capensis 5S ribosomal RNA (LOC128332209), rRNA	3.55e-11	TRUE	0.504	79	10	70	2	70	21.5429	DNA	PREDICTED: Hemicordylus capensis
NODE_1214737_length_292_cov_2.641860	5S_rRNA	79-191(+)	2.64186	5.47	292	0.5714	107	44	65	OK634328	428383	Eukaryota	Chordata	Amphibia	Anura	Hylidae	Pseudis	Pseudis fusca	128	0.531	0.892	0.892	80.5262	Pseudis fusca voucher ZUEC 13235 5S ribosomal RNA and non-transcribed spacer intergenic spacer, partial sequence	3.64e-11	TRUE	0.482	66	3	64	2	64	19.9429	DNA	Pseudis fusca
NODE_1214737_length_292_cov_2.641860	5S_rRNA	79-191(+)	2.64186	5.47	292	0.5714	107	44	65	KX170903	428384	Eukaryota	Chordata	Amphibia	Anura	Hylidae	Pseudis	Pseudis tocantins	128	0.531	0.892	0.892	80.5262	Pseudis tocantins clone C19 5S ribosomal RNA, non-transcribed spacer, and 5S ribosomal RNA intergenic spacer, partial sequence	3.64e-11	TRUE	0.482	66	3	64	2	64	19.9429	DNA	Pseudis tocantins
NODE_1872590_length_253_cov_0.965909	5S_rRNA	1-94(+)	0.965909	4.2	253	0.8495	81	3	79	KF651078	1542312	Eukaryota			Colponemida	Acavomonidia	Acavomonas	Acavomonas peruviana	158	0.57	0.848	0.848	80.5262	Acavomonas peruviana strain Colp-5 external transcribed spacer, partial sequence; 18S ribosomal RNA gene, internal transcribed spacer 1, 5.8S ribosomal RNA gene, internal transcribed spacer 2, and 28S ribosomal RNA gene, complete sequence; and external transcribed spacer, partial sequence	2.75e-11	TRUE	0.599	7540	7462	79	2	79	24.4658	DNA	Acavomonas peruviana
NODE_38194_length_3111_cov_2.822347	5S_rRNA	1188-1298(+)	2.82235	8.1	3111	0.4909	103	50	54	XR_007137621	502780	Eukaryota	Ascomycota	Eurotiomycetes	Onygenales	Ajellomycetaceae	Paracoccidioides	Paracoccidioides brasiliensis	108	0.63	0.926	0.926	78.6796	Paracoccidioides brasiliensis Pb18 5S ribosomal RNA (PADG_11281), rRNA	1.28e-10	TRUE	0.458	104	51	54	2	54	16.7668	DNA	Paracoccidioides brasiliensis
NODE_38194_length_3111_cov_2.822347	5S_rRNA	1188-1298(+)	2.82235	8.1	3111	0.9	100	2	101	XR_007130569	559305	Eukaryota	Ascomycota	Eurotiomycetes	Onygenales	Arthrodermataceae	Trichophyton	Trichophyton rubrum	199	0.56	0.812	0.812	78.6796	Trichophyton rubrum CBS 118892 5S ribosomal RNA (TERG_10002), rRNA	1.28e-10	TRUE	0.606	101	2	100	2	99	30.947	DNA	Trichophyton rubrum
NODE_1576256_length_265_cov_2.654255	5S_rRNA	75-190(-)	2.65426	4.58	265	0.8348	99	4	97	J01851	5961	Eukaryota	Ciliophora	Heterotrichea	Heterotrichida	Blepharismidae	Blepharisma	Blepharisma japonicum	192	0.563	0.814	0.814	78.6796	Blepharisma japonicum 5S rRNA nucleotide sequence	1.36e-10	TRUE	0.575	101	6	96	2	96	29.7782	DNA	Blepharisma japonicum
NODE_2652462_length_131_cov_8.537037	5S_rRNA	4-120(+)	8.53704	32.51	131	0.6897	116	37	80	XM_007674535	717646	Eukaryota	Ascomycota	Dothideomycetes	Mycosphaerellales	Teratosphaeriaceae	Baudoinia	Baudoinia panamericana	160	0.588	0.838	0.838	76.8329	Baudoinia panamericana UAMH 10762 uncharacterized protein (BAUCODRAFT_30694), mRNA	4.95e-10	TRUE	0.514	699	778	80	2	80	24.7569	DNA	Baudoinia panamericana
NODE_30703_length_3641_cov_26.383277	5S_rRNA	998-1108(+)	26.3833	101.54	3641	0.6364	75	6	70	XR_009758282	261503	Eukaryota	Chordata	Lepidosauria	Squamata	Rhineuridae	Rhineura	Rhineura floridana	140	0.586	0.857	0.857	74.9863	PREDICTED: Rhineura floridana 5S ribosomal RNA (LOC133365668), rRNA	1.65e-09	TRUE	0.497	79	10	70	2	70	21.5429	DNA	PREDICTED: Rhineura floridana
NODE_30703_length_3641_cov_26.383277	5S_rRNA	998-1108(+)	26.3833	101.54	3641	0.6364	75	6	70	XR_008310633	884348	Eukaryota	Chordata	Lepidosauria	Squamata	Cordylidae	Hemicordylus	Hemicordylus capensis	140	0.586	0.857	0.857	74.9863	PREDICTED: Hemicordylus capensis 5S ribosomal RNA (LOC128332229), rRNA	1.65e-09	TRUE	0.497	79	10	70	2	70	21.5429	DNA	PREDICTED: Hemicordylus capensis
NODE_30703_length_3641_cov_26.383277	5S_rRNA	998-1108(+)	26.3833	101.54	3641	0.6364	75	6	70	XR_008310622	884348	Eukaryota	Chordata	Lepidosauria	Squamata	Cordylidae	Hemicordylus	Hemicordylus capensis	140	0.586	0.857	0.857	74.9863	PREDICTED: Hemicordylus capensis 5S ribosomal RNA (LOC128332209), rRNA	1.65e-09	TRUE	0.497	79	10	70	2	70	21.5429	DNA	PREDICTED: Hemicordylus capensis
NODE_772996_length_371_cov_1.231293	5S_rRNA	130-244(+)	1.23129	2.66	371	0.3947	114	70	45	XM_066893562	121624	Eukaryota	Ascomycota	Dothideomycetes	Botryosphaeriales	Phyllostictaceae	Phyllosticta	Phyllosticta capitalensis	90	0.556	0.956	0.956	73.1396	Phyllosticta capitalensis uncharacterized protein (BKA78DRAFT_67069), mRNA	6.25e-09	TRUE	0.425	747	791	45	2	45	13.986	DNA	Phyllosticta capitalensis
NODE_772996_length_371_cov_1.231293	5S_rRNA	130-244(+)	1.23129	2.66	371	0.3947	114	70	45	XM_066883015	121624	Eukaryota	Ascomycota	Dothideomycetes	Botryosphaeriales	Phyllostictaceae	Phyllosticta	Phyllosticta capitalensis	90	0.556	0.956	0.956	73.1396	Phyllosticta capitalensis uncharacterized protein (BKA78DRAFT_155568), mRNA	6.25e-09	TRUE	0.425	385	429	45	2	45	13.986	DNA	Phyllosticta capitalensis
NODE_772996_length_371_cov_1.231293	5S_rRNA	130-244(+)	1.23129	2.66	371	0.3947	114	70	45	XM_066882710	121624	Eukaryota	Ascomycota	Dothideomycetes	Botryosphaeriales	Phyllostictaceae	Phyllosticta	Phyllosticta capitalensis	90	0.556	0.956	0.956	73.1396	Phyllosticta capitalensis uncharacterized protein (BKA78DRAFT_138385), mRNA	6.25e-09	TRUE	0.425	1122	1078	45	2	45	13.986	DNA	Phyllosticta capitalensis
NODE_284436_length_745_cov_0.776946	5S_rRNA	489-597(-)	0.776946	2.47	745	0.9722	108	4	106	OY764545	1898112	Bacteria	Pseudomonadota	Alphaproteobacteria	Rhodospirillales	Rhodospirillaceae		Rhodospirillaceae bacterium	210	0.533	0.792	0.792	73.1396	MAG: Rhodospirillaceae bacterium isolate beb2b421-6d21-4c89-bdf5-81a05d3e7e62 genome assembly, chromosome: 1	5.78e-09	TRUE	0.632	988448	988344	105	2	105	32.437	DNA	MAG: Rhodospirillaceae
NODE_284436_length_745_cov_0.776946	5S_rRNA	489-597(-)	0.776946	2.47	745	0.8056	108	22	87	OY764545	1898112	Bacteria	Pseudomonadota	Alphaproteobacteria	Rhodospirillales	Rhodospirillaceae		Rhodospirillaceae bacterium	174	0.54	0.816	0.816	73.1396	MAG: Rhodospirillaceae bacterium isolate beb2b421-6d21-4c89-bdf5-81a05d3e7e62 genome assembly, chromosome: 1	5.78e-09	TRUE	0.561	594511	594597	87	2	87	26.8113	DNA	MAG: Rhodospirillaceae
NODE_284436_length_745_cov_0.776946	5S_rRNA	489-597(-)	0.776946	2.47	745	0.8056	108	22	87	OY764545	1898112	Bacteria	Pseudomonadota	Alphaproteobacteria	Rhodospirillales	Rhodospirillaceae		Rhodospirillaceae bacterium	174	0.54	0.816	0.816	73.1396	MAG: Rhodospirillaceae bacterium isolate beb2b421-6d21-4c89-bdf5-81a05d3e7e62 genome assembly, chromosome: 1	5.78e-09	TRUE	0.561	90570	90656	87	2	87	26.8113	DNA	MAG: Rhodospirillaceae
NODE_4747_length_11407_cov_6.893998	5S_rRNA	3883-3996(-)	6.894	45.51	11407	0.5752	65	1	67	CP145474	Error: Could not find TaxID								130	0.523	0.866	0.866	71.293	Chloropicon roscoffensis strain RCC2335 chromosome 15	2.22e-08	TRUE	0.47	180053	179989	65	2	65	20.0249	DNA	Chloropicon roscoffensis
NODE_183329_length_1023_cov_3.901691	5S_rRNA	951-1023(+)	3.90169	9.01	1023	0.6389	51	6	46	XR_009758282	261503	Eukaryota	Chordata	Lepidosauria	Squamata	Rhineuridae	Rhineura	Rhineura floridana	92	0.565	0.935	0.935	69.4463	PREDICTED: Rhineura floridana 5S ribosomal RNA (LOC133365668), rRNA	3.94e-08	TRUE	0.537	55	10	46	2	46	14.04	DNA	PREDICTED: Rhineura floridana
NODE_183329_length_1023_cov_3.901691	5S_rRNA	951-1023(+)	3.90169	9.01	1023	0.6389	51	6	46	XR_008310633	884348	Eukaryota	Chordata	Lepidosauria	Squamata	Cordylidae	Hemicordylus	Hemicordylus capensis	92	0.565	0.935	0.935	69.4463	PREDICTED: Hemicordylus capensis 5S ribosomal RNA (LOC128332229), rRNA	3.94e-08	TRUE	0.537	55	10	46	2	46	14.04	DNA	PREDICTED: Hemicordylus capensis
NODE_183329_length_1023_cov_3.901691	5S_rRNA	951-1023(+)	3.90169	9.01	1023	0.6389	51	6	46	XR_008310622	884348	Eukaryota	Chordata	Lepidosauria	Squamata	Cordylidae	Hemicordylus	Hemicordylus capensis	92	0.565	0.935	0.935	69.4463	PREDICTED: Hemicordylus capensis 5S ribosomal RNA (LOC128332209), rRNA	3.94e-08	TRUE	0.537	55	10	46	2	46	14.04	DNA	PREDICTED: Hemicordylus capensis
NODE_1929279_length_251_cov_0.839080	5_8S_rRNA	94-245(-)	0.83908	1.2	251	0.5364	109	29	83	KJ951946	262294	Eukaryota	Cnidaria	Anthozoa	Scleractinia	Poritidae	Porites	Porites furcata	164	0.41	0.819	0.819	69.4463	Porites furcata isolate Pfur_CUR_75g 18S ribosomal RNA gene, partial sequence	1.18e-07	TRUE	0.428	320	238	83	2	81	25.7908	DNA	Porites furcata
NODE_2432752_length_234_cov_0.929936	5S_rRNA	114-227(+)	0.929936	1.28	234	0.3894	113	70	44	XM_066893562	121624	Eukaryota	Ascomycota	Dothideomycetes	Botryosphaeriales	Phyllostictaceae	Phyllosticta	Phyllosticta capitalensis	88	0.545	0.932	0.932	65.753	Phyllosticta capitalensis uncharacterized protein (BKA78DRAFT_67069), mRNA	1.03e-06	TRUE	0.411	748	791	44	2	44	13.6968	DNA	Phyllosticta capitalensis
NODE_2432752_length_234_cov_0.929936	5S_rRNA	114-227(+)	0.929936	1.28	234	0.3894	113	70	44	XM_066883015	121624	Eukaryota	Ascomycota	Dothideomycetes	Botryosphaeriales	Phyllostictaceae	Phyllosticta	Phyllosticta capitalensis	88	0.545	0.932	0.932	65.753	Phyllosticta capitalensis uncharacterized protein (BKA78DRAFT_155568), mRNA	1.03e-06	TRUE	0.411	386	429	44	2	44	13.6968	DNA	Phyllosticta capitalensis
NODE_2432752_length_234_cov_0.929936	5S_rRNA	114-227(+)	0.929936	1.28	234	0.3894	113	70	44	XM_066882710	121624	Eukaryota	Ascomycota	Dothideomycetes	Botryosphaeriales	Phyllostictaceae	Phyllosticta	Phyllosticta capitalensis	88	0.545	0.932	0.932	65.753	Phyllosticta capitalensis uncharacterized protein (BKA78DRAFT_138385), mRNA	1.03e-06	TRUE	0.411	1121	1078	44	2	44	13.6968	DNA	Phyllosticta capitalensis
NODE_1872590_length_253_cov_0.965909	5S_rRNA	1-94(+)	0.965909	4.2	253	0.5591	54	3	52	XR_004175825	210225	Eukaryota	Streptophyta	Magnoliopsida	Nymphaeales	Nymphaeaceae	Nymphaea	Nymphaea colorata	104	0.538	0.885	0.885	63.9064	PREDICTED: Nymphaea colorata 5S ribosomal RNA (LOC116268308), rRNA	2.77e-06	TRUE	0.472	77	26	52	2	52	16.0354	DNA	PREDICTED: Nymphaea colorata
NODE_4464_length_11754_cov_4.758328	5S_rRNA	2614-2730(+)	4.75833	10.2	11754	0.2931	103	70	34	XR_001622108	253628	Eukaryota	Ascomycota	Dothideomycetes	Venturiales	Sympoventuriaceae	Verruconis	Verruconis gallopava	68	0.441	1	1	63.9064	Verruconis gallopava 5S ribosomal RNA (PV09_07497), rRNA	3.85e-06	TRUE	0.397	101	68	34	2	34	10.6079	DNA	Verruconis gallopava
NODE_4464_length_11754_cov_4.758328	5S_rRNA	2614-2730(+)	4.75833	10.2	11754	0.2931	103	70	34	XR_001622106	253628	Eukaryota	Ascomycota	Dothideomycetes	Venturiales	Sympoventuriaceae	Verruconis	Verruconis gallopava	68	0.441	1	1	63.9064	Verruconis gallopava 5S ribosomal RNA (PV09_06526), rRNA	3.85e-06	TRUE	0.397	102	69	34	2	34	10.6079	DNA	Verruconis gallopava
NODE_395325_length_578_cov_2.313373	5S_rRNA	73-180(+)	2.31337	5.38	578	0.3178	101	68	34	XM_064815709	2074819	Eukaryota	Ascomycota	Sordariomycetes	Sordariales	Chaetomiaceae	Canariomyces	Canariomyces notabilis	68	0.529	1	1	63.9064	Canariomyces notabilis carbon-nitrogen hydrolase (N656DRAFT_782149), mRNA	3.43e-06	TRUE	0.409	1378	1345	34	2	34	10.5758	DNA	Canariomyces notabilis
NODE_395325_length_578_cov_2.313373	5S_rRNA	73-180(+)	2.31337	5.38	578	0.3178	101	68	34	XM_064809166	2074819	Eukaryota	Ascomycota	Sordariomycetes	Sordariales	Chaetomiaceae	Canariomyces	Canariomyces notabilis	68	0.529	1	1	63.9064	Canariomyces notabilis kinase-like protein (N656DRAFT_298794), mRNA	3.43e-06	TRUE	0.409	3754	3787	34	2	34	10.5758	DNA	Canariomyces notabilis
NODE_1872590_length_253_cov_0.965909	5S_rRNA	1-94(+)	0.965909	4.2	253	0.5591	54	3	52	LR722217	210225	Eukaryota	Streptophyta	Magnoliopsida	Nymphaeales	Nymphaeaceae	Nymphaea	Nymphaea colorata	104	0.538	0.885	0.885	63.9064	XXX	2.77e-06	TRUE	0.472	9754	9805	52	2	52	16.0354	DNA
NODE_395325_length_578_cov_2.313373	5S_rRNA	73-180(+)	2.31337	5.38	578	0.3178	100	67	34	7OZS_3	759272	Eukaryota	Ascomycota	Sordariomycetes	Sordariales	Chaetomiaceae	Thermochaetoides	Thermochaetoides thermophila	68	0.559	1	1	63.9064	Chain 3, 5S rRNA	3.43e-06	TRUE	0.409	105	72	34	2	34	10.6008	DNA	Chain 3,
NODE_1576256_length_265_cov_2.654255	5S_rRNA	75-190(-)	2.65426	4.58	265	0.8174	112	19	96	CP137593	110835	Eukaryota	Streptophyta	Magnoliopsida	Poales	Poaceae	Eragrostis	Eragrostis tef	186	0.522	0.792	0.792	62.0597	Eragrostis tef cultivar Dabbi chromosome 6B	1.37e-05	TRUE	0.555	9477649	9477558	94	2	92	28.5445	DNA	Eragrostis tef
NODE_310330_length_697_cov_2.246774	5S_rRNA	175-290(-)	2.24677	4.49	697	0.2609	53	24	30	XR_010753176	1736056	Eukaryota	Arthropoda	Insecta	Coleoptera	Curculionidae	Euwallacea	Euwallacea similis	60	0.567	1	1	56.5198	PREDICTED: Euwallacea similis 5S ribosomal RNA (LOC136420238), rRNA	0.000637	TRUE	0.38	54	25	30	2	30	9.17391	DNA	PREDICTED: Euwallacea similis
NODE_1256208_length_288_cov_1.383886	5S_rRNA	55-170(-)	1.38389	2.48	288	0.2609	53	24	30	XR_010753176	1736056	Eukaryota	Arthropoda	Insecta	Coleoptera	Curculionidae	Euwallacea	Euwallacea similis	60	0.567	1	1	56.5198	PREDICTED: Euwallacea similis 5S ribosomal RNA (LOC136420238), rRNA	0.000637	TRUE	0.38	54	25	30	2	30	9.17391	DNA	PREDICTED: Euwallacea similis
NODE_310330_length_697_cov_2.246774	5S_rRNA	175-290(-)	2.24677	4.49	697	0.2609	53	24	30	XR_010752045	1736056	Eukaryota	Arthropoda	Insecta	Coleoptera	Curculionidae	Euwallacea	Euwallacea similis	60	0.567	1	1	56.5198	PREDICTED: Euwallacea similis 5S ribosomal RNA (LOC136407956), rRNA	0.000637	TRUE	0.38	54	25	30	2	30	9.17391	DNA	PREDICTED: Euwallacea similis
NODE_1256208_length_288_cov_1.383886	5S_rRNA	55-170(-)	1.38389	2.48	288	0.2609	53	24	30	XR_010752045	1736056	Eukaryota	Arthropoda	Insecta	Coleoptera	Curculionidae	Euwallacea	Euwallacea similis	60	0.567	1	1	56.5198	PREDICTED: Euwallacea similis 5S ribosomal RNA (LOC136407956), rRNA	0.000637	TRUE	0.38	54	25	30	2	30	9.17391	DNA	PREDICTED: Euwallacea similis
NODE_310330_length_697_cov_2.246774	5S_rRNA	175-290(-)	2.24677	4.49	697	0.2609	53	24	30	XR_010752043	1736056	Eukaryota	Arthropoda	Insecta	Coleoptera	Curculionidae	Euwallacea	Euwallacea similis	60	0.567	1	1	56.5198	PREDICTED: Euwallacea similis 5S ribosomal RNA (LOC136407954), rRNA	0.000637	TRUE	0.38	54	25	30	2	30	9.17391	DNA	PREDICTED: Euwallacea similis
NODE_1256208_length_288_cov_1.383886	5S_rRNA	55-170(-)	1.38389	2.48	288	0.2609	53	24	30	XR_010752043	1736056	Eukaryota	Arthropoda	Insecta	Coleoptera	Curculionidae	Euwallacea	Euwallacea similis	60	0.567	1	1	56.5198	PREDICTED: Euwallacea similis 5S ribosomal RNA (LOC136407954), rRNA	0.000637	TRUE	0.38	54	25	30	2	30	9.17391	DNA	PREDICTED: Euwallacea similis
NODE_1576256_length_265_cov_2.654255	5S_rRNA	75-190(-)	2.65426	4.58	265	0.2522	53	25	29	EF666482	158379	Eukaryota	Apicomplexa	Conoidasida	Eugregarinorida	Lecudinidae	Ascogregarina	Ascogregarina taiwanensis	58	0.448	1	1	54.6731	Ascogregarina taiwanensis 18S ribosomal RNA gene, partial sequence; and internal transcribed spacer 1, 5.8S ribosomal RNA gene, internal transcribed spacer 2, 26S ribosomal RNA and 5S ribosomal RNA genes, complete sequence	0.00229	TRUE	0.376	6051	6023	29	2	29	8.87676	DNA	Ascogregarina taiwanensis

## Sheet: Tab_3_SSU-ALIGN_rDNA_contigs
Query	Query coverage	Query end	Query start	k-mer coverage	Mappign coverage	Length	per	# Sequences	% GC	% Identical Sites	% Pairwise Identity	Accession	accession_number	tax_id	superkingdom	phylum	class	order	family	genus	species	Bit-Score	Description	E Value	Free end gaps	Grade	Hit end	Hit start	Max Sequence Length	Mean Coverage	Min Sequence Length	Modified	Molecular Weight (kDa)	Molecule Type	Organism	Ref Seq Index	Ref Seq Length	Rough Temperature (¬∞C)	Sequence Length
NODE_8237_length_8526_cov_45.965676	0.7547	2311	183	45.9657		8526	4260	2	0.458	0.999	0.999	DQ986725	DQ986725	404715	Eukaryota	Ascomycota	Lecanoromycetes		Phlyctidaceae	Phlyctis	Phlyctis argena	3923.4	Phlyctis argena isolate AFTOL 1375 18S small subunit ribosomal RNA gene, partial sequence	0	TRUE	0.877	2131	1	2131	2	2129	Fri Dec 13 10:09:35 CST 2024	660.047	DNA	Phlyctis argena	-1	0	87.7923	2131
NODE_4747_length_11407_cov_6.893998	1	1776	1	6.894		11407	3552	2	0.43	0.992	0.992	GQ398061	GQ398061	104782	Eukaryota	Rotifera	Eurotatoria	Adinetida	Adinetidae	Adineta	Adineta vaga	3203.21	Adineta vaga 18S ribosomal RNA gene, internal transcribed spacer 1, 5.8S ribosomal RNA gene, internal transcribed spacer 2, and 28S ribosomal RNA gene, complete sequence	0	TRUE	0.996	5972	4197	1776	2	1776	Fri Dec 13 10:09:35 CST 2024	550.761	DNA	Adineta vaga	-1	0	86.5483	1776
NODE_4747_length_11407_cov_6.893998	0.9859	1752	2	6.894		11407	3502	2	0.428	0.995	0.995	KM043260	KM043260	1548227	Eukaryota	Rotifera	Eurotatoria	Philodinida	Habrotrochidae	Habrotrocha	Habrotrocha elusa	3190.28	Habrotrocha elusa elusa voucher HB001 18S ribosomal RNA gene, partial sequence	0	TRUE	0.991	1751	1	1751	2	1751	Fri Dec 13 10:09:35 CST 2024	542.977	DNA	Habrotrocha elusa	-1	0	86.4902	1751
NODE_4747_length_11407_cov_6.893998	0.9859	1752	2	6.894		11407	3502	2	0.429	0.993	0.993	KM043262	KM043262	468659	Eukaryota	Rotifera	Eurotatoria	Philodinida	Philodinidae	Macrotrachela	Macrotrachela papillosa	3162.58	Macrotrachela papillosa voucher A953_MP 18S ribosomal RNA gene, partial sequence	0	TRUE	0.989	1751	1	1751	2	1751	Fri Dec 13 10:09:35 CST 2024	542.965	DNA	Macrotrachela papillosa	-1	0	86.537	1751
NODE_114681_length_1420_cov_2.541325	1	1140	1	2.54133		1420	2281	2	0.486	0.982	0.982	MN927135	MN927135	2697318	Eukaryota	Tardigrada	Eutardigrada	Parachela	Macrobiotidae	Macrobiotus	Macrobiotus sp. DNA-DT-19	1995.5	Macrobiotus sp. DNA-DT-19 small subunit ribosomal RNA gene, partial sequence	0	TRUE	0.991	1252	112	1141	2	1140	Fri Dec 13 10:09:36 CST 2024	354.153	DNA	Macrobiotus sp.	-1	0	88.6734	1141
NODE_114681_length_1420_cov_2.541325	1	1140	1	2.54133		1420	2281	2	0.491	0.981	0.981	HM187580	HM187580	798217	Eukaryota	Tardigrada	Eutardigrada	Parachela	Macrobiotidae	Macrobiotus	Macrobiotus polonicus	1984.42	Macrobiotus polonicus 18S ribosomal RNA gene, partial sequence	0	TRUE	0.99	1290	150	1141	2	1140	Fri Dec 13 10:09:36 CST 2024	354.211	DNA	Macrobiotus polonicus	-1	0	88.853	1141
NODE_114681_length_1420_cov_2.541325	1	1140	1	2.54133		1420	2281	2	0.493	0.973	0.973	OR398024	OR398024	3066123	Eukaryota	Tardigrada	Eutardigrada	Parachela	Macrobiotidae	Xerobiotus	Xerobiotus arenosum	1934.56	Xerobiotus arenosum isolate C4411_V4 small subunit ribosomal RNA gene, partial sequence	0	TRUE	0.986	1228	88	1141	2	1140	Fri Dec 13 10:09:36 CST 2024	354.221	DNA	Xerobiotus arenosum	-1	0	88.9249	1141
NODE_230161_length_872_cov_751.157233	0.9781	869	20	751.157		872	1700	2	0.502	0.999	0.999	KP081319	KP081319	1229086	Eukaryota	Chlorophyta	Trebouxiophyceae				uncultured Apatococcus	1565.23	Uncultured Apatococcus clone AEW7R_K37 18S ribosomal RNA gene, partial sequence	0	TRUE	0.988	850	1	850	2	850	Fri Dec 13 10:09:40 CST 2024	263.608	DNA	Uncultured Apatococcus	-1	0	89.1318	850
NODE_230161_length_872_cov_751.157233	0.9954	869	5	751.157		872	1732	2	0.501	0.988	0.988	MG493357	MG493357	167235	Eukaryota	Chlorophyta	Trebouxiophyceae				uncultured Trebouxiophyceae	1544.92	Uncultured Trebouxiophyceae clone LSY2038 18S ribosomal RNA gene, partial sequence	0	TRUE	0.992	880	14	867	2	865	Fri Dec 13 10:09:40 CST 2024	268.87	DNA	Uncultured Trebouxiophyceae	-1	0	89.0739	867
NODE_230161_length_872_cov_751.157233	0.9954	869	5	751.157		872	1732	2	0.501	0.988	0.988	MG493356	MG493356	167235	Eukaryota	Chlorophyta	Trebouxiophyceae				uncultured Trebouxiophyceae	1544.92	Uncultured Trebouxiophyceae clone LSY2037 18S ribosomal RNA gene, partial sequence	0	TRUE	0.992	877	11	867	2	865	Fri Dec 13 10:09:40 CST 2024	268.87	DNA	Uncultured Trebouxiophyceae	-1	0	89.0739	867
NODE_109294_length_1469_cov_83.808908	1	830	1	83.8089		1469	1660	2	0.5	0.994	0.994	KX822542	KX822542	1934175	Eukaryota	Ascomycota	Eurotiomycetes	Chaetothyriales			Chaetothyriales sp. MMO9	1506.14	Chaetothyriales sp. MMO9 strain CBS 128959 18S ribosomal RNA gene, partial sequence; internal transcribed spacer 1, 5.8S ribosomal RNA gene, and internal transcribed spacer 2, complete sequence; and 28S ribosomal RNA gene, partial sequence	0	TRUE	0.997	1628	799	830	2	830	Fri Dec 13 10:09:36 CST 2024	257.436	DNA	Chaetothyriales sp.	-1	0	89.0169	830
NODE_109294_length_1469_cov_83.808908	1	830	1	83.8089		1469	1660	2	0.496	0.993	0.993	KX822476	KX822476	1934142	Eukaryota	Ascomycota	Eurotiomycetes	Chaetothyriales			Chaetothyriales sp. Cecr4	1500.6	Chaetothyriales sp. Cecr4 18S ribosomal RNA gene, partial sequence; internal transcribed spacer 1, 5.8S ribosomal RNA gene, and internal transcribed spacer 2, complete sequence; and 28S ribosomal RNA gene, partial sequence	0	TRUE	0.996	1639	810	830	2	830	Fri Dec 13 10:09:36 CST 2024	257.53	DNA	Chaetothyriales sp.	-1	0	88.8687	830
NODE_109294_length_1469_cov_83.808908	1	830	1	83.8089		1469	1660	2	0.502	0.992	0.992	KX822529	KX822529	1934163	Eukaryota	Ascomycota	Eurotiomycetes	Chaetothyriales			Chaetothyriales sp. MCRE12	1495.06	Chaetothyriales sp. MCRE12 strain CBS 128956 18S ribosomal RNA gene, partial sequence; internal transcribed spacer 1, 5.8S ribosomal RNA gene, and internal transcribed spacer 2, complete sequence; and 28S ribosomal RNA gene, partial sequence	0	TRUE	0.996	1615	786	830	2	830	Fri Dec 13 10:09:36 CST 2024	257.477	DNA	Chaetothyriales sp.	-1	0	89.1157	830
NODE_8237_length_8526_cov_45.965676	0.2737	2814	2043	45.9657		8526	1545	2	0.508	0.947	0.947	EU167562	EU167562	305532	Eukaryota	Ascomycota	Dothideomycetes	Botryosphaeriales	Aplosporellaceae	Bagnisiella	Bagnisiella examinans	1199.6	Bagnisiella examinans strain CBS 551.66 small subunit ribosomal RNA gene, internal transcribed spacer 1, 5.8S ribosomal RNA gene, and internal transcribed spacer 2, complete sequence; and large subunit ribosomal RNA gene, partial sequence	0	TRUE	0.611	1663	891	773	2	772	Fri Dec 13 10:09:35 CST 2024	239.637	DNA	Bagnisiella examinans	-1	0	89.3039	779
NODE_8237_length_8526_cov_45.965676	0.2737	2814	2043	45.9657		8526	1544	2	0.504	0.947	0.947	AF119500	AF119500	91808	Eukaryota	Ascomycota	Lecanoromycetes	Trapeliales	Trapeliaceae	Trapelia	Trapelia placodioides	1199.6	Trapelia placodioides 18S small subunit ribosomal RNA gene, partial sequence	0	TRUE	0.61	1762	991	772	2	772	Fri Dec 13 10:09:35 CST 2024	239.247	DNA	Trapelia placodioides	-1	0	89.1174	777
NODE_34267_length_3365_cov_38.334246	1	717	1	38.3342		3365	1431	2	0.478	0.961	0.961	NG_017176	NG_017176	70189	Eukaryota	Olpidiomycota	Olpidiomycetes	Olpidiales	Olpidiaceae	Olpidium	Olpidium brassicae	1166.36	Olpidium brassicae 18S ribosomal RNA, partial sequence	0	TRUE	0.981	1463	750	717	2	714	Fri Dec 13 10:09:35 CST 2024	221.558	DNA	Olpidium brassicae	-1	0	87.9709	719
NODE_34267_length_3365_cov_38.334246	0.9833	705	1	38.3342		3365	1407	2	0.474	0.962	0.962	EF024163	EF024163	404700	Eukaryota	Cercozoa		Cercomonadida			Cercomonadida environmental sample	1149.74	Cercomonadida environmental sample clone Elev_18S_500 18S ribosomal RNA gene, partial sequence	0	TRUE	0.973	1795	1094	705	2	702	Fri Dec 13 10:09:35 CST 2024	217.84	DNA	Cercomonadida environmental	-1	0	87.8228	707
NODE_13096_length_6496_cov_77.071974	1	702	1	77.072		6496	1405	2	0.511	0.955	0.955	MT078157	MT078157	187459	Eukaryota	Chlorophyta	Trebouxiophyceae	Prasiolales	Stichococcaceae	Desmococcus	Desmococcus olivaceus	1120.19	Desmococcus olivaceus strain SAG 25.92 small subunit ribosomal RNA gene, partial sequence; internal transcribed spacer 1 and 5.8S ribosomal RNA gene, complete sequence; and internal transcribed spacer 2, partial sequence	0	TRUE	0.977	1770	1068	703	2	702	Fri Dec 13 10:09:35 CST 2024	217.895	DNA	Desmococcus olivaceus	-1	0	89.3128	707
NODE_34267_length_3365_cov_38.334246	0.9554	685	1	38.3342		3365	1364	2	0.473	0.961	0.961	KC671706	KC671706	175245	Eukaryota						uncultured fungus	1110.96	Uncultured fungus clone nco132g11c1 18S ribosomal RNA gene, partial sequence	0	TRUE	0.958	1774	1096	685	2	679	Fri Dec 13 10:09:35 CST 2024	210.721	DNA	Uncultured fungus	-1	0	87.7256	685
NODE_13096_length_6496_cov_77.071974	0.9701	681	1	77.072		6496	1364	2	0.539	0.959	0.959	JX127160	JX127160	1229086	Eukaryota	Chlorophyta	Trebouxiophyceae				uncultured Apatococcus	1105.42	Uncultured Apatococcus clone 3GSCRE_K20 18S ribosomal RNA gene, partial sequence	0	TRUE	0.965	1753	1071	683	2	681	Fri Dec 13 10:09:35 CST 2024	211.75	DNA	Uncultured Apatococcus	-1	0	90.4391	684
NODE_13096_length_6496_cov_77.071974	0.9672	679	1	77.072		6496	1360	2	0.539	0.959	0.959	KX025118	KX025118	1229086	Eukaryota	Chlorophyta	Trebouxiophyceae				uncultured Apatococcus	1101.72	Uncultured Apatococcus clone GLG_K1044 18S ribosomal RNA gene, partial sequence; internal transcribed spacer 1, 5.8S ribosomal RNA gene, and internal transcribed spacer 2, complete sequence; and 26S ribosomal RNA gene, partial sequence	0	TRUE	0.963	1751	1071	681	2	679	Fri Dec 13 10:09:35 CST 2024	211.156	DNA	Uncultured Apatococcus	-1	0	90.441	682
NODE_89733_length_1687_cov_8.088199	1	632	1	8.0882		1687	1264	2	0.465	0.981	0.981	DQ873594	DQ873594	406824	Eukaryota	Basidiomycota	Agaricomycetes	Agaricales	Cyphellaceae	Globulicium	Globulicium hiemale	1101.72	Globulicium hiemale isolate 5444a 18S ribosomal RNA gene, partial sequence	0	TRUE	0.991	1146	515	632	2	632	Fri Dec 13 10:09:39 CST 2024	196.397	DNA	Globulicium hiemale	-1	0	87.3443	632
NODE_89733_length_1687_cov_8.088199	1	632	1	8.0882		1687	1264	2	0.465	0.979	0.979	KU354793	KU354793	1709941	Eukaryota						fungal sp.	1096.18	Fungal sp. strain EFOMIA14 18S ribosomal RNA gene, partial sequence	0	TRUE	0.99	1080	449	632	2	632	Fri Dec 13 10:09:39 CST 2024	196.406	DNA	Fungal sp.	-1	0	87.3443	632
NODE_89733_length_1687_cov_8.088199	1	632	1	8.0882		1687	1264	2	0.465	0.979	0.979	KC672620	KC672620	175245	Eukaryota						uncultured fungus	1096.18	Uncultured fungus clone nco63c08c1 18S ribosomal RNA gene, partial sequence	0	TRUE	0.99	1171	540	632	2	632	Fri Dec 13 10:09:39 CST 2024	196.406	DNA	Uncultured fungus	-1	0	87.3443	632
NODE_371481_length_606_cov_108.950851	0.9983	602	2	108.951		606	1201	2	0.448	0.983	0.983	LC109010	LC109010	100272	Eukaryota						uncultured eukaryote	1053.71	Uncultured eukaryote gene for 18S rRNA, partial sequence, clone: AD_Mclone44	0	TRUE	0.991	601	2	601	2	600	Fri Dec 13 10:09:40 CST 2024	185.763	DNA	Uncultured eukaryote	-1	0	86.5983	601
NODE_371481_length_606_cov_108.950851	1	602	1	108.951		606	1203	2	0.444	0.982	0.982	KC672693	KC672693	175245	Eukaryota						uncultured fungus	1050.02	Uncultured fungus clone nco64a11c1 18S ribosomal RNA gene, partial sequence	0	TRUE	0.991	601	1	602	2	601	Fri Dec 13 10:09:40 CST 2024	186.017	DNA	Uncultured fungus	-1	0	86.4331	602
NODE_371481_length_606_cov_108.950851	1	602	1	108.951		606	1203	2	0.444	0.982	0.982	KC672604	KC672604	175245	Eukaryota						uncultured fungus	1050.02	Uncultured fungus clone nco63b04c1 18S ribosomal RNA gene, partial sequence	0	TRUE	0.991	601	1	602	2	601	Fri Dec 13 10:09:40 CST 2024	186.017	DNA	Uncultured fungus	-1	0	86.4331	602
NODE_1126_length_21602_cov_8.682555	0.9664	565	20	8.68256		21602	1092	2	0.469	0.996	0.996	GU017646	GU017646	531392	Eukaryota	Chlorophyta	Trebouxiophyceae	Trebouxiales	Trebouxiaceae	Symbiochloris	Symbiochloris symbiontica	998.311	Symbiochloris symbiontica strain SAG 2099 18S ribosomal RNA gene, partial sequence; internal transcribed spacer 1, 5.8S ribosomal RNA gene, and internal transcribed spacer 2, complete sequence; and 26S ribosomal RNA gene, partial sequence	0	TRUE	0.981	546	1	546	2	546	Fri Dec 13 10:09:37 CST 2024	169.316	DNA	Symbiochloris symbiontica	-1	0	87.333	546
NODE_1126_length_21602_cov_8.682555	0.9664	565	20	8.68256		21602	1092	2	0.471	0.995	0.995	GU017645	GU017645	531392	Eukaryota	Chlorophyta	Trebouxiophyceae	Trebouxiales	Trebouxiaceae	Symbiochloris	Symbiochloris symbiontica	992.771	Symbiochloris symbiontica strain SAG 2070 18S ribosomal RNA gene, partial sequence; internal transcribed spacer 1, 5.8S ribosomal RNA gene, and internal transcribed spacer 2, complete sequence; and 26S ribosomal RNA gene, partial sequence	0	TRUE	0.98	546	1	546	2	546	Fri Dec 13 10:09:37 CST 2024	169.301	DNA	Symbiochloris symbiontica	-1	0	87.4081	546
NODE_1126_length_21602_cov_8.682555	0.9664	565	20	8.68256		21602	1091	2	0.466	0.993	0.993	GU017644	GU017644	531392	Eukaryota	Chlorophyta	Trebouxiophyceae	Trebouxiales	Trebouxiaceae	Symbiochloris	Symbiochloris symbiontica	985.385	Symbiochloris symbiontica strain SAG 27.81 18S ribosomal RNA gene, partial sequence	0	TRUE	0.98	545	1	546	2	545	Fri Dec 13 10:09:37 CST 2024	169.042	DNA	Symbiochloris symbiontica	-1	0	87.2156	546
NODE_109413_length_1468_cov_120.745507	1	528	1	120.746		1468	1056	2	0.555	0.996	0.996	GU017651	GU017651	1411089	Eukaryota	Chlorophyta	Trebouxiophyceae	Trebouxiales	Trebouxiaceae	Symbiochloris	Symbiochloris pauciautosporica	965.071	Symbiochloris pauciautosporica strain SAG 12.86 18S ribosomal RNA gene, partial sequence; internal transcribed spacer 1, 5.8S ribosomal RNA gene, and internal transcribed spacer 2, complete sequence; and 26S ribosomal RNA gene, partial sequence	0	TRUE	0.998	1782	1255	528	2	528	Fri Dec 13 10:09:36 CST 2024	163.475	DNA	Symbiochloris pauciautosporica	-1	0	90.8208	528
NODE_65848_length_2104_cov_4.854465	0.9762	534	1	4.85447		2104	1068	2	0.468	0.993	0.993	EF023764	EF023764	100272	Eukaryota						uncultured eukaryote	965.071	Uncultured eukaryote clone Amb_18S_1205 18S ribosomal RNA gene, partial sequence	0	TRUE	0.984	1810	1277	534	2	534	Fri Dec 13 10:09:36 CST 2024	165.521	DNA	Uncultured eukaryote	-1	0	87.2775	534
NODE_65848_length_2104_cov_4.854465	0.9762	534	1	4.85447		2104	1068	2	0.468	0.993	0.993	EF023379	EF023379	100272	Eukaryota						uncultured eukaryote	965.071	Uncultured eukaryote clone Amb_18S_712 18S ribosomal RNA gene, partial sequence	0	TRUE	0.984	1803	1270	534	2	534	Fri Dec 13 10:09:36 CST 2024	165.521	DNA	Uncultured eukaryote	-1	0	87.2775	534
NODE_65848_length_2104_cov_4.854465	0.9945	544	1	4.85447		2104	1088	2	0.463	0.985	0.985	GU070876	GU070876	693772	Eukaryota						invertebrate environmental sample	961.378	Invertebrate environmental sample clone G03 small subunit ribosomal RNA gene, partial sequence	0	TRUE	0.99	1792	1249	544	2	544	Fri Dec 13 10:09:36 CST 2024	168.707	DNA	Invertebrate environmental	-1	0	87.0978	544
NODE_109413_length_1468_cov_120.745507	0.9943	525	1	120.746		1468	1050	2	0.552	0.992	0.992	LC109046	LC109046	100272	Eukaryota						uncultured eukaryote	948.452	Uncultured eukaryote gene for 18S rRNA, partial sequence, clone: AD_Nclone58	0	TRUE	0.993	1798	1274	525	2	525	Fri Dec 13 10:09:36 CST 2024	162.545	DNA	Uncultured eukaryote	-1	0	90.7095	525
NODE_109413_length_1468_cov_120.745507	1	528	1	120.746		1468	1056	2	0.557	0.987	0.987	GU017653	GU017653	415184	Eukaryota	Chlorophyta	Trebouxiophyceae	Trebouxiales	Trebouxiaceae	Dictyochloropsis	Dictyochloropsis splendida	937.372	Dictyochloropsis splendida strain SAG 244.80 18S ribosomal RNA gene, partial sequence; internal transcribed spacer 1, 5.8S ribosomal RNA gene, and internal transcribed spacer 2, complete sequence; and 26S ribosomal RNA gene, partial sequence	0	TRUE	0.993	1783	1256	528	2	528	Fri Dec 13 10:09:36 CST 2024	163.46	DNA	Dictyochloropsis splendida	-1	0	90.8985	528
NODE_500142_length_487_cov_153.736585	1	487	1	153.737		487	974	2	0.448	0.994	0.994	PP431974	PP431974	1755424	Eukaryota	Ascomycota	Eurotiomycetes	Chaetothyriales	Cyphellophoraceae	Cyphellophora	Cyphellophora sp.	883.819	Cyphellophora sp. strain CCF 6569 small subunit ribosomal RNA gene, partial sequence	0	TRUE	0.997	928	442	487	2	487	Fri Dec 13 10:09:40 CST 2024	151.126	DNA	Cyphellophora sp.	-1	0	86.3185	487
NODE_500142_length_487_cov_153.736585	1	487	1	153.737		487	974	2	0.448	0.994	0.994	NG_065006	NG_065006	856654	Eukaryota	Ascomycota	Eurotiomycetes	Chaetothyriales	Cyphellophoraceae	Cyphellophora	Cyphellophora fusarioides	883.819	Cyphellophora fusarioides MUCL 44033 18S rRNA gene, partial sequence; from TYPE material	0	TRUE	0.997	937	451	487	2	487	Fri Dec 13 10:09:40 CST 2024	151.126	DNA	Cyphellophora fusarioides	-1	0	86.3185	487
NODE_500142_length_487_cov_153.736585	1	487	1	153.737		487	974	2	0.448	0.994	0.994	MK404055	MK404055	2588971	Eukaryota	Ascomycota	Eurotiomycetes	Chaetothyriales	Cyphellophoraceae	Cyphellophora	Cyphellophora filicis	883.819	Cyphellophora filicis voucher DP002B small subunit ribosomal RNA gene, partial sequence	0	TRUE	0.997	878	392	487	2	487	Fri Dec 13 10:09:40 CST 2024	151.126	DNA	Cyphellophora filicis	-1	0	86.3185	487
NODE_526413_length_470_cov_233.101781	1	470	1	233.102		470	940	2	0.477	1	1	GQ462638	GQ462638	100272	Eukaryota						uncultured eukaryote	869.046	Uncultured eukaryote clone s4_311 18S ribosomal RNA gene, partial sequence	0	TRUE	1	1024	555	470	2	470	Fri Dec 13 10:09:40 CST 2024	145.725	DNA	Uncultured eukaryote	-1	0	87.4574	470
NODE_526413_length_470_cov_233.101781	1	470	1	233.102		470	940	2	0.474	0.998	0.998	GU561840	GU561840	707616	Eukaryota	Ascomycota	Dothideomycetes	Capnodiales			Capnodiales sp. CBS 101364	863.506	Capnodiales sp. CBS 101364 18S small subunit ribosomal RNA gene, partial sequence	0	TRUE	0.999	945	476	470	2	470	Fri Dec 13 10:09:41 CST 2024	145.741	DNA	Capnodiales sp.	-1	0	87.3702	470
NODE_526413_length_470_cov_233.101781	1	470	1	233.102		470	940	2	0.474	0.998	0.998	GU323993	GU323993	748606	Eukaryota	Ascomycota	Dothideomycetes	Mycosphaerellales	Extremaceae	Petrophila	Petrophila incerta	863.506	Petrophila incerta strain TRN 77 small subunit ribosomal RNA gene, partial sequence	0	TRUE	0.999	879	410	470	2	470	Fri Dec 13 10:09:40 CST 2024	145.741	DNA	Petrophila incerta	-1	0	87.3702	470
NODE_563243_length_449_cov_147.892473	1	444	1	147.892		449	888	2	0.453	0.993	0.993	XR_009906049	XR_009906049	29695	Eukaryota	Streptophyta	Magnoliopsida	Poales	Poaceae	Phragmites	Phragmites australis	804.413	PREDICTED: Phragmites australis 18S ribosomal RNA (LOC133898030), rRNA	0	TRUE	0.997	444	1	444	2	444	Fri Dec 13 10:09:41 CST 2024	137.322	DNA	PREDICTED: Phragmites australis	-1	0	86.3968	444
NODE_563243_length_449_cov_147.892473	1	444	1	147.892		449	888	2	0.45	0.991	0.991	KC670641	KC670641	175245	Eukaryota						uncultured fungus	798.873	Uncultured fungus clone nco38d03c1 18S ribosomal RNA gene, partial sequence	0	TRUE	0.995	444	1	444	2	444	Fri Dec 13 10:09:41 CST 2024	137.297	DNA	Uncultured fungus	-1	0	86.3045	444
NODE_26351_length_4058_cov_4.485305	0.9978	448	2	4.48531		4058	894	2	0.441	0.987	0.987	EF527201	EF527201	203449	Eukaryota						uncultured marine eukaryote	793.333	Uncultured marine eukaryote clone MA1_2H3P 18S ribosomal RNA gene, partial sequence	0	TRUE	0.992	449	3	447	2	447	Fri Dec 13 10:09:38 CST 2024	138.295	DNA	Uncultured marine	-1	0	85.9152	447
NODE_78021_length_1863_cov_3.395297	0.9933	446	4	3.3953		1863	884	2	0.447	0.989	0.989	MT252009	MT252009	2107925	Eukaryota	Basidiomycota	Tremellomycetes	Tremellales	Cuniculitremaceae	Kockovaella	Kockovaella sp.	789.64	Kockovaella sp. strain L114 small subunit ribosomal RNA gene, partial sequence; internal transcribed spacer 1, 5.8S ribosomal RNA gene, and internal transcribed spacer 2, complete sequence; and large subunit ribosomal RNA gene, partial sequence	0	TRUE	0.991	443	3	443	2	441	Fri Dec 13 10:09:39 CST 2024	136.554	DNA	Kockovaella sp.	-1	0	86.1413	443
NODE_78021_length_1863_cov_3.395297	0.9933	446	4	3.3953		1863	884	2	0.447	0.989	0.989	MK050276	MK050276	2877720	Eukaryota	Basidiomycota	Tremellomycetes	Tremellales	Cuniculitremaceae	Kockovaella	Kockovaella ischaemi	789.64	Kockovaella ischaemi strain CGMCC2.3565 18S small subunit ribosomal RNA gene, partial sequence; internal transcribed spacer 1, 5.8S ribosomal RNA gene, and internal transcribed spacer 2, complete sequence; and 26S large subunit ribosomal RNA gene, partial sequence	0	TRUE	0.991	443	3	443	2	441	Fri Dec 13 10:09:39 CST 2024	136.554	DNA	Kockovaella ischaemi	-1	0	86.1413	443
NODE_26351_length_4058_cov_4.485305	1	448	1	4.48531		4058	896	2	0.444	0.982	0.982	OQ326666	OQ326666	282373	Eukaryota	Basidiomycota	Agaricomycetes	Agaricales	Lyophyllaceae	Calocybe	Calocybe indica	784.1	Calocybe indica strain APK2 small subunit ribosomal RNA gene, partial sequence	0	TRUE	0.991	448	1	448	2	448	Fri Dec 13 10:09:38 CST 2024	138.538	DNA	Calocybe indica	-1	0	86.0612	449
NODE_26351_length_4058_cov_4.485305	1	448	1	4.48531		4058	896	2	0.444	0.982	0.982	MT644920	MT644920	176009	Eukaryota	Basidiomycota	Agaricomycetes	Agaricales	Tricholomataceae	Tricholoma	Tricholoma cingulatum	784.1	Tricholoma cingulatum isolate DM1033 small subunit ribosomal RNA gene, partial sequence; internal transcribed spacer 1, 5.8S ribosomal RNA gene, and internal transcribed spacer 2, complete sequence; and large subunit ribosomal RNA gene, partial sequence	0	TRUE	0.991	448	1	448	2	448	Fri Dec 13 10:09:38 CST 2024	138.529	DNA	Tricholoma cingulatum	-1	0	86.0612	449
NODE_78021_length_1863_cov_3.395297	0.9933	446	4	3.3953		1863	884	2	0.442	0.986	0.986	MK050289	MK050289	2877729	Eukaryota	Basidiomycota	Tremellomycetes	Tremellales	Cryptococcaceae	Kwoniella	Kwoniella ovata	784.1	Kwoniella ovata strain CGMCC2.3439 18S small subunit ribosomal RNA gene, partial sequence; internal transcribed spacer 1, 5.8S ribosomal RNA gene, and internal transcribed spacer 2, complete sequence; and 26S large subunit ribosomal RNA gene, partial sequence	0	TRUE	0.99	443	3	443	2	441	Fri Dec 13 10:09:39 CST 2024	136.593	DNA	Kwoniella ovata	-1	0	85.9553	443
NODE_563243_length_449_cov_147.892473	1	444	1	147.892		449	888	2	0.453	0.984	0.984	KC672688	KC672688	175245	Eukaryota						uncultured fungus	782.253	Uncultured fungus clone nco64a06c1 18S ribosomal RNA gene, partial sequence	0	TRUE	0.992	444	1	444	2	444	Fri Dec 13 10:09:41 CST 2024	137.322	DNA	Uncultured fungus	-1	0	86.3968	444
NODE_32309_length_3514_cov_8.834158	0.9929	422	4	8.83416		3514	838	2	0.418	0.995	0.995	EF023571	EF023571	417448	Eukaryota	Streptophyta	Magnoliopsida	Piperales			Aristolochiaceae environmental sample	763.787	Aristolochiaceae environmental sample clone Amb_18S_796 18S ribosomal RNA gene, partial sequence	0	TRUE	0.994	419	1	419	2	419	Fri Dec 13 10:09:38 CST 2024	129.693	DNA	Aristolochiaceae environmental	-1	0	84.8728	419
NODE_32309_length_3514_cov_8.834158	0.9929	422	4	8.83416		3514	838	2	0.418	0.995	0.995	EF023497	EF023497	417448	Eukaryota	Streptophyta	Magnoliopsida	Piperales			Aristolochiaceae environmental sample	763.787	Aristolochiaceae environmental sample clone Amb_18S_1088 18S ribosomal RNA gene, partial sequence	0	TRUE	0.994	419	1	419	2	419	Fri Dec 13 10:09:38 CST 2024	129.693	DNA	Aristolochiaceae environmental	-1	0	84.8728	419
NODE_32309_length_3514_cov_8.834158	0.9929	422	4	8.83416		3514	838	2	0.418	0.995	0.995	EF023125	EF023125	417442	Eukaryota	Streptophyta	Magnoliopsida	Caryophyllales			Phytolaccaceae environmental sample	763.787	Phytolaccaceae environmental sample clone Amb_18S_409 18S ribosomal RNA gene, partial sequence	0	TRUE	0.994	419	1	419	2	419	Fri Dec 13 10:09:38 CST 2024	129.693	DNA	Phytolaccaceae environmental	-1	0	84.8728	419
NODE_62997_length_2172_cov_4.761814	0.4378	901	33	4.76181		2172	1750	2	0.463	0.822	0.822	JQ301630	JQ301630	271840	Eukaryota	Ascomycota	Lecanoromycetes	Teloschistales	Teloschistaceae	Teloschistes	Teloschistes exilis	741.627	Teloschistes exilis isolate Gaya 12 18S small subunit ribosomal RNA gene, partial sequence	0	TRUE	0.63	1261	381	881	2	869	Fri Dec 13 10:09:36 CST 2024	273.005	DNA	Teloschistes exilis	-1	0	87.5497	890
NODE_62997_length_2172_cov_4.761814	0.4378	901	33	4.76181		2172	1750	2	0.464	0.819	0.819	AY584671	AY584671	271840	Eukaryota	Ascomycota	Lecanoromycetes	Teloschistales	Teloschistaceae	Teloschistes	Teloschistes exilis	725.007	Teloschistes exilis isolate AFTOL-ID 87 18S ribosomal RNA gene, partial sequence	0	TRUE	0.628	1247	367	881	2	869	Fri Dec 13 10:09:36 CST 2024	272.95	DNA	Teloschistes exilis	-1	0	87.5963	890
NODE_117411_length_1397_cov_29.122727	1	400	1	29.1227		1397	800	2	0.583	0.993	0.993	GU017645	GU017645	531392	Eukaryota	Chlorophyta	Trebouxiophyceae	Trebouxiales	Trebouxiaceae	Symbiochloris	Symbiochloris symbiontica	723.16	Symbiochloris symbiontica strain SAG 2070 18S ribosomal RNA gene, partial sequence; internal transcribed spacer 1, 5.8S ribosomal RNA gene, and internal transcribed spacer 2, complete sequence; and 26S ribosomal RNA gene, partial sequence	0	TRUE	0.996	2574	2175	400	2	400	Fri Dec 13 10:09:36 CST 2024	123.705	DNA	Symbiochloris symbiontica	-1	0	91.5575	400
NODE_117411_length_1397_cov_29.122727	1	400	1	29.1227		1397	801	2	0.581	0.99	0.99	GU017646	GU017646	531392	Eukaryota	Chlorophyta	Trebouxiophyceae	Trebouxiales	Trebouxiaceae	Symbiochloris	Symbiochloris symbiontica	717.62	Symbiochloris symbiontica strain SAG 2099 18S ribosomal RNA gene, partial sequence; internal transcribed spacer 1, 5.8S ribosomal RNA gene, and internal transcribed spacer 2, complete sequence; and 26S ribosomal RNA gene, partial sequence	0	TRUE	0.995	2524	2124	401	2	400	Fri Dec 13 10:09:36 CST 2024	124.018	DNA	Symbiochloris symbiontica	-1	0	91.502	401
NODE_662669_length_405_cov_3.350610	1	387	1	3.35061		405	774	2	0.434	1	1	AF101826	AF101826	4996	Eukaryota	Basidiomycota	Microbotryomycetes		Chrysozymaceae	Bannozyma	Bannozyma yamatoana	715.774	Bensingtonia yamatoana 18S ribosomal RNA gene, partial sequence	0	TRUE	1	1089	703	387	2	387	Fri Dec 13 10:09:41 CST 2024	120.254	DNA	Bensingtonia yamatoana	-1	0	85.4189	387
NODE_662669_length_405_cov_3.350610	1	387	1	3.35061		405	775	2	0.436	0.997	0.997	MZ666887	MZ666887	1941227	Eukaryota	Basidiomycota	Microbotryomycetes		Chrysozymaceae	Bannozyma	Bannozyma sp.	710.234	Bannozyma sp. strain KBP:Y-6484 small subunit ribosomal RNA gene, partial sequence	0	TRUE	0.999	1024	637	388	2	387	Fri Dec 13 10:09:41 CST 2024	120.583	DNA	Bannozyma sp.	-1	0	85.483	388
NODE_662669_length_405_cov_3.350610	1	387	1	3.35061		405	773	2	0.433	0.997	0.997	D38239	D38239	4996	Eukaryota	Basidiomycota	Microbotryomycetes		Chrysozymaceae	Bannozyma	Bannozyma yamatoana	708.387	Bensingtonia yamatoana (strain JCM 2896) gene for 18S rRNA	0	TRUE	0.999	1068	683	387	2	386	Fri Dec 13 10:09:41 CST 2024	119.925	DNA	Bensingtonia yamatoana	-1	0	85.3544	387
NODE_62997_length_2172_cov_4.761814	0.3778	899	150	4.76181		2172	1508	2	0.451	0.838	0.838	DQ973013	DQ973013	205647	Eukaryota	Ascomycota	Lecanoromycetes	Caliciales	Physciaceae	Tornabea	Tornabea scutellifera	706.54	Tornabea scutellifera isolate AFTOL-ID 1061 18S small subunit ribosomal RNA gene, partial sequence	0	TRUE	0.608	1304	547	758	2	750	Fri Dec 13 10:09:36 CST 2024	235.193	DNA	Tornabea scutellifera	-1	0	86.9412	764
NODE_753262_length_376_cov_1.936455	1	376	1	1.93646		376	752	2	0.513	0.997	0.997	MK050277	MK050277	2877720	Eukaryota	Basidiomycota	Tremellomycetes	Tremellales	Cuniculitremaceae	Kockovaella	Kockovaella ischaemi	689.921	Kockovaella ischaemi strain CGMCC2.3536 18S small subunit ribosomal RNA gene, partial sequence; internal transcribed spacer 1, 5.8S ribosomal RNA gene, and internal transcribed spacer 2, complete sequence; and 26S large subunit ribosomal RNA gene, partial sequence	0	TRUE	0.999	1672	1297	376	2	376	Fri Dec 13 10:09:36 CST 2024	116.271	DNA	Kockovaella ischaemi	-1	0	88.6165	376
NODE_753262_length_376_cov_1.936455	1	376	1	1.93646		376	752	2	0.513	0.997	0.997	MK050276	MK050276	2877720	Eukaryota	Basidiomycota	Tremellomycetes	Tremellales	Cuniculitremaceae	Kockovaella	Kockovaella ischaemi	689.921	Kockovaella ischaemi strain CGMCC2.3565 18S small subunit ribosomal RNA gene, partial sequence; internal transcribed spacer 1, 5.8S ribosomal RNA gene, and internal transcribed spacer 2, complete sequence; and 26S large subunit ribosomal RNA gene, partial sequence	0	TRUE	0.999	1672	1297	376	2	376	Fri Dec 13 10:09:36 CST 2024	116.271	DNA	Kockovaella ischaemi	-1	0	88.6165	376
NODE_753262_length_376_cov_1.936455	1	376	1	1.93646		376	752	2	0.513	0.997	0.997	MK050274	MK050274	2877719	Eukaryota	Basidiomycota	Tremellomycetes	Tremellales	Cuniculitremaceae	Kockovaella	Kockovaella haikouensis	689.921	Kockovaella haikouensis strain CGMCC2.3443 18S small subunit ribosomal RNA gene, partial sequence; internal transcribed spacer 1, 5.8S ribosomal RNA gene, and internal transcribed spacer 2, complete sequence; and 26S large subunit ribosomal RNA gene, partial sequence	0	TRUE	0.999	1672	1297	376	2	376	Fri Dec 13 10:09:36 CST 2024	116.271	DNA	Kockovaella haikouensis	-1	0	88.6165	376
NODE_770655_length_371_cov_131.751701	1	371	1	131.752		371	742	2	0.48	0.997	0.997	EF053594	EF053594	419790	Eukaryota						uncultured fungal contaminant	680.687	Uncultured fungal contaminant 18S small subunit ribosomal RNA gene, partial sequence	0	TRUE	0.999	1172	802	371	2	371	Fri Dec 13 10:09:36 CST 2024	115.391	DNA	Uncultured fungal	-1	0	87.2191	371
NODE_770655_length_371_cov_131.751701	1	371	1	131.752		371	742	2	0.482	0.995	0.995	LN576116	LN576116	100272	Eukaryota						uncultured eukaryote	675.147	Uncultured eukaryote partial 18S rRNA gene, clone SIGF539_N11D1_18S_E	0	TRUE	0.997	678	308	371	2	371	Fri Dec 13 10:09:36 CST 2024	115.376	DNA	Uncultured eukaryote	-1	0	87.3296	371
NODE_770655_length_371_cov_131.751701	1	371	1	131.752		371	742	2	0.482	0.995	0.995	LN575941	LN575941	100272	Eukaryota						uncultured eukaryote	675.147	Uncultured eukaryote partial 18S rRNA gene, clone SIGF1977_N11D1_18S_E	0	TRUE	0.997	679	309	371	2	371	Fri Dec 13 10:09:36 CST 2024	115.376	DNA	Uncultured eukaryote	-1	0	87.3296	371
NODE_117411_length_1397_cov_29.122727	0.9475	379	1	29.1227		1397	758	2	0.583	0.987	0.987	GU017644	GU017644	531392	Eukaryota	Chlorophyta	Trebouxiophyceae	Trebouxiales	Trebouxiaceae	Symbiochloris	Symbiochloris symbiontica	673.301	Symbiochloris symbiontica strain SAG 27.81 18S ribosomal RNA gene, partial sequence	0	TRUE	0.967	2576	2198	379	2	379	Fri Dec 13 10:09:36 CST 2024	117.163	DNA	Symbiochloris symbiontica	-1	0	91.4926	379
NODE_363088_length_617_cov_2.711111	0.8241	467	37	2.71111		617	862	2	0.452	0.942	0.942	AY593918	AY593918	288513	Eukaryota	Nematoda	Chromadorea	Rhabditida	Aphelenchoididae	Laimaphelenchus	Laimaphelenchus penardi	658.528	Laimaphelenchus penardi strain LaimPen1 18S ribosomal RNA gene, partial sequence	0	TRUE	0.883	432	2	431	2	431	Fri Dec 13 10:09:40 CST 2024	133.52	DNA	Laimaphelenchus penardi	-1	0	86.3418	431
NODE_25273_length_4178_cov_20.620093	1	429	1	20.6201		4178	861	2	0.403	0.94	0.94	KC671706	KC671706	175245	Eukaryota						uncultured fungus	651.141	Uncultured fungus clone nco132g11c1 18S ribosomal RNA gene, partial sequence	0	TRUE	0.97	432	1	432	2	429	Fri Dec 13 10:09:37 CST 2024	133.735	DNA	Uncultured fungus	-1	0	84.3093	433
NODE_363088_length_617_cov_2.711111	0.8203	467	39	2.71111		617	858	2	0.45	0.939	0.939	EU306346	EU306346	288513	Eukaryota	Nematoda	Chromadorea	Rhabditida	Aphelenchoididae	Laimaphelenchus	Laimaphelenchus penardi	649.294	Laimaphelenchus penardi isolate wb6 18S ribosomal RNA gene, partial sequence	0	TRUE	0.88	431	3	429	2	429	Fri Dec 13 10:09:40 CST 2024	132.941	DNA	Laimaphelenchus penardi	-1	0	86.2301	429
NODE_25273_length_4178_cov_20.620093	0.993	429	4	20.6201		4178	853	2	0.407	0.935	0.935	EF024858	EF024858	404735	Eukaryota	Apicomplexa	Conoidasida	Eucoccidiorida	Eimeriidae		uncultured Eimeriidae	632.674	Eimeriidae environmental sample clone Elev_18S_1379 18S ribosomal RNA gene, partial sequence	1.12e-176	TRUE	0.964	427	1	427	2	426	Fri Dec 13 10:09:38 CST 2024	132.196	DNA	Eimeriidae environmental	-1	0	84.485	428
NODE_25273_length_4178_cov_20.620093	0.993	429	4	20.6201		4178	853	2	0.407	0.935	0.935	EF024658	EF024658	404754	Eukaryota	Arthropoda	Collembola	Symphypleona	Sminthuridae		Sminthuridae environmental sample	632.674	Sminthuridae environmental sample clone Elev_18S_985 18S ribosomal RNA gene, partial sequence	1.12e-176	TRUE	0.964	427	1	427	2	426	Fri Dec 13 10:09:38 CST 2024	132.196	DNA	Sminthuridae environmental	-1	0	84.485	428
NODE_906573_length_340_cov_4.205323	1	340	1	4.20532		340	680	2	0.521	1	1	MN927135	MN927135	2697318	Eukaryota	Tardigrada	Eutardigrada	Parachela	Macrobiotidae	Macrobiotus	Macrobiotus sp. DNA-DT-19	628.981	Macrobiotus sp. DNA-DT-19 small subunit ribosomal RNA gene, partial sequence	1.13e-175	TRUE	1	1735	1396	340	2	340	Fri Dec 13 10:09:36 CST 2024	105.222	DNA	Macrobiotus sp.	-1	0	88.7324	340
NODE_906573_length_340_cov_4.205323	1	340	1	4.20532		340	679	2	0.519	0.997	0.997	EF632487	EF632487	467048	Eukaryota	Tardigrada	Eutardigrada	Parachela	Macrobiotidae	Macrobiotus	Macrobiotus sp. CJS-2007c	621.595	Macrobiotus sp. CJS-2007c isolate Macro_073 18S small subunit ribosomal RNA gene, partial sequence	1.89e-173	TRUE	0.999	1026	688	340	2	339	Fri Dec 13 10:09:36 CST 2024	104.893	DNA	Macrobiotus sp.	-1	0	88.6687	340
NODE_906573_length_340_cov_4.205323	1	340	1	4.20532		340	679	2	0.519	0.997	0.997	EF632481	EF632481	467048	Eukaryota	Tardigrada	Eutardigrada	Parachela	Macrobiotidae	Macrobiotus	Macrobiotus sp. CJS-2007c	621.595	Macrobiotus sp. CJS-2007c isolate Macro_052 18S small subunit ribosomal RNA gene, partial sequence	1.89e-173	TRUE	0.999	1026	688	340	2	339	Fri Dec 13 10:09:36 CST 2024	104.893	DNA	Macrobiotus sp.	-1	0	88.6687	340
NODE_663183_length_405_cov_2.118902	1	340	1	2.1189		405	680	2	0.382	0.994	0.994	EF100283	EF100283	100272	Eukaryota						uncultured eukaryote	617.901	Uncultured eukaryote clone D3P05D09 18S ribosomal RNA gene, partial sequence	2.44e-172	TRUE	0.997	341	2	340	2	340	Fri Dec 13 10:09:41 CST 2024	105.08	DNA	Uncultured eukaryote	-1	0	83.0647	340
NODE_663183_length_405_cov_2.118902	0.9941	340	3	2.1189		405	676	2	0.376	0.994	0.994	AB510383	AB510383	100272	Eukaryota						uncultured eukaryote	614.208	Uncultured eukaryote gene for 18S rRNA, partial sequence, clone: 42	3.16e-171	TRUE	0.994	343	6	338	2	338	Fri Dec 13 10:09:41 CST 2024	104.477	DNA	Uncultured eukaryote	-1	0	82.7822	338
NODE_663183_length_405_cov_2.118902	0.9912	340	4	2.1189		405	674	2	0.377	0.994	0.994	HQ910369	HQ910369	100272	Eukaryota						uncultured eukaryote	612.361	Uncultured eukaryote clone P-11_E1 18S ribosomal RNA gene, partial sequence	1.13e-170	TRUE	0.993	337	1	337	2	337	Fri Dec 13 10:09:41 CST 2024	104.173	DNA	Uncultured eukaryote	-1	0	82.8223	337
NODE_38632_length_3085_cov_3.216755	1	335	1	3.21676		3085	670	2	0.415	0.991	0.991	KC672680	KC672680	175245	Eukaryota						uncultured fungus	603.128	Uncultured fungus clone nco63h10c1 18S ribosomal RNA gene, partial sequence	6.72e-168	TRUE	0.996	335	1	335	2	335	Fri Dec 13 10:09:38 CST 2024	103.517	DNA	Uncultured fungus	-1	0	84.3716	335
NODE_38632_length_3085_cov_3.216755	1	335	1	3.21676		3085	670	2	0.415	0.991	0.991	KC672677	KC672677	175245	Eukaryota						uncultured fungus	603.128	Uncultured fungus clone nco63h07c1 18S ribosomal RNA gene, partial sequence	6.72e-168	TRUE	0.996	335	1	335	2	335	Fri Dec 13 10:09:38 CST 2024	103.517	DNA	Uncultured fungus	-1	0	84.3716	335
NODE_38632_length_3085_cov_3.216755	1	335	1	3.21676		3085	670	2	0.415	0.991	0.991	KC672546	KC672546	175245	Eukaryota						uncultured fungus	603.128	Uncultured fungus clone nco62e02c1 18S ribosomal RNA gene, partial sequence	6.72e-168	TRUE	0.996	335	1	335	2	335	Fri Dec 13 10:09:38 CST 2024	103.517	DNA	Uncultured fungus	-1	0	84.3716	335
NODE_363088_length_617_cov_2.711111	0.7859	467	57	2.71111		617	830	2	0.453	0.919	0.921	AY593919	AY593919	288513	Eukaryota	Nematoda	Chromadorea	Rhabditida	Aphelenchoididae	Laimaphelenchus	Laimaphelenchus penardi	582.815	Laimaphelenchus penardi strain LaimPen2 2 700+701 18S ribosomal RNA gene, partial sequence	1.42e-161	TRUE	0.854	422	4	419	2	411	Fri Dec 13 10:09:40 CST 2024	129.81	DNA	Laimaphelenchus penardi	-1	0	86.2427	419
NODE_1157912_length_300_cov_1.309417	1	300	1	1.30942		300	600	2	0.463	1	1	PQ587884	PQ587884	49354	Eukaryota	Nematoda	Chromadorea	Plectida	Plectidae	Plectus	Plectus sp.	555.115	Plectus sp. voucher SLH.23.07_IGS344_Plectus_18S small subunit ribosomal RNA gene, partial sequence	1.69e-153	TRUE	1	754	455	300	2	300	Fri Dec 13 10:09:41 CST 2024	93.0143	DNA	Plectus sp.	-1	0	86.13	300
NODE_1157912_length_300_cov_1.309417	1	300	1	1.30942		300	600	2	0.463	1	1	PQ587597	PQ587597	49354	Eukaryota	Nematoda	Chromadorea	Plectida	Plectidae	Plectus	Plectus sp.	555.115	Plectus sp. voucher ALT.22.04_GMG932_Plectus_18S small subunit ribosomal RNA gene, partial sequence	1.69e-153	TRUE	1	664	365	300	2	300	Fri Dec 13 10:09:41 CST 2024	93.0143	DNA	Plectus sp.	-1	0	86.13	300
NODE_1157912_length_300_cov_1.309417	1	300	1	1.30942		300	600	2	0.463	1	1	PP099689	PP099689	49354	Eukaryota	Nematoda	Chromadorea	Plectida	Plectidae	Plectus	Plectus sp.	555.115	Plectus sp. isolate Nem.531 small subunit ribosomal RNA gene, partial sequence	1.69e-153	TRUE	1	799	500	300	2	300	Fri Dec 13 10:09:41 CST 2024	93.0143	DNA	Plectus sp.	-1	0	86.13	300
NODE_1026598_length_319_cov_2.082645	1	318	1	2.08264		319	635	2	0.467	0.981	0.981	KX356717	KX356717	1959826	Eukaryota	Nematoda	Chromadorea	Rhabditida	Aphelenchoididae	Laimaphelenchus	Laimaphelenchus sp. Ap019	553.269	Laimaphelenchus sp. Ap019 18S ribosomal RNA gene, partial sequence	6.47e-153	TRUE	0.991	670	354	318	2	317	Fri Dec 13 10:09:41 CST 2024	98.3978	DNA	Laimaphelenchus sp.	-1	0	86.3915	318
NODE_1026598_length_319_cov_2.082645	1	318	1	2.08264		319	635	2	0.467	0.981	0.981	KX356716	KX356716	1959825	Eukaryota	Nematoda	Chromadorea	Rhabditida	Aphelenchoididae	Laimaphelenchus	Laimaphelenchus sp. Ap018	553.269	Laimaphelenchus sp. Ap018 18S ribosomal RNA gene, partial sequence	6.47e-153	TRUE	0.991	677	361	318	2	317	Fri Dec 13 10:09:41 CST 2024	98.3978	DNA	Laimaphelenchus sp.	-1	0	86.3915	318
NODE_1026598_length_319_cov_2.082645	1	318	1	2.08264		319	635	2	0.467	0.981	0.981	EU306346	EU306346	288513	Eukaryota	Nematoda	Chromadorea	Rhabditida	Aphelenchoididae	Laimaphelenchus	Laimaphelenchus penardi	553.269	Laimaphelenchus penardi isolate wb6 18S ribosomal RNA gene, partial sequence	6.47e-153	TRUE	0.991	1526	1210	318	2	317	Fri Dec 13 10:09:41 CST 2024	98.3978	DNA	Laimaphelenchus penardi	-1	0	86.3915	318
NODE_1182952_length_296_cov_902.757991	1	296	1	902.758		296	592	2	0.47	1	1	OL891598	OL891598	904363	Eukaryota	Chlorophyta	Trebouxiophyceae	Chlorellales	Chlorellaceae	Apatococcus	Apatococcus lobatus	547.729	Apatococcus lobatus isolate B21 internal transcribed spacer region, partial sequence	2.78e-151	TRUE	1	1116	821	296	2	296	Fri Dec 13 10:09:41 CST 2024	92.0257	DNA	Apatococcus lobatus	-1	0	86.3574	296
NODE_1182952_length_296_cov_902.757991	1	296	1	902.758		296	592	2	0.47	1	1	MG493368	MG493368	167235	Eukaryota	Chlorophyta	Trebouxiophyceae				uncultured Trebouxiophyceae	547.729	Uncultured Trebouxiophyceae clone LSY2051 18S ribosomal RNA gene, partial sequence	2.78e-151	TRUE	1	1147	852	296	2	296	Fri Dec 13 10:09:41 CST 2024	92.0257	DNA	Uncultured Trebouxiophyceae	-1	0	86.3574	296
NODE_1182952_length_296_cov_902.757991	1	296	1	902.758		296	592	2	0.47	1	1	MG493367	MG493367	167235	Eukaryota	Chlorophyta	Trebouxiophyceae				uncultured Trebouxiophyceae	547.729	Uncultured Trebouxiophyceae clone LSY2050 18S ribosomal RNA gene, partial sequence	2.78e-151	TRUE	1	1147	852	296	2	296	Fri Dec 13 10:09:41 CST 2024	92.0257	DNA	Uncultured Trebouxiophyceae	-1	0	86.3574	296
NODE_104697_length_1513_cov_3.884401	0.9918	365	1	3.8844		1513	727	2	0.456	0.926	0.926	AY082974	AY082974	100272	Eukaryota						uncultured eukaryote	521.875	Uncultured eukaryote clone RT5iin19 18S ribosomal RNA gene, complete sequence	2.14e-143	TRUE	0.959	1817	1456	365	2	362	Fri Dec 13 10:09:36 CST 2024	111.843	DNA	Uncultured eukaryote	-1	0	86.1923	366
NODE_104697_length_1513_cov_3.884401	0.9891	364	1	3.8844		1513	727	2	0.463	0.924	0.924	AF411275	AF411275	149084	Eukaryota	Cercozoa		Glissomonadida		Proleptomonas	Proleptomonas faecicola	516.336	Proleptomonas faecicola 18S ribosomal RNA gene, complete sequence	9.96e-142	TRUE	0.956	1812	1450	364	2	363	Fri Dec 13 10:09:36 CST 2024	112.195	DNA	Proleptomonas faecicola	-1	0	86.4846	367
NODE_496641_length_490_cov_1.237288	1	486	1	1.23729		490	960	2	0.517	0.863	0.863	DQ520097	DQ520097	5241	Eukaryota	Basidiomycota	Agaricomycetes	Cantharellales	Tulasnellaceae	Tulasnella	Tulasnella violea	510.796	Tulasnella violea AFTOL-ID 1879 18S ribosomal RNA gene, partial sequence; internal transcribed spacer 1, 5.8S ribosomal RNA gene, and internal transcribed spacer 2, complete sequence; and 28S ribosomal RNA gene, partial sequence	6.28e-140	TRUE	0.931	923	450	486	2	474	Fri Dec 13 10:09:40 CST 2024	147.453	DNA	Tulasnella violea	-1	0	89.1207	496
NODE_104697_length_1513_cov_3.884401	0.9918	365	1	3.8844		1513	727	2	0.453	0.921	0.921	AY082981	AY082981	100272	Eukaryota						uncultured eukaryote	510.796	Uncultured eukaryote clone RT5iin20 18S ribosomal RNA gene, complete sequence	4.63e-140	TRUE	0.956	1814	1453	365	2	362	Fri Dec 13 10:09:36 CST 2024	111.858	DNA	Uncultured eukaryote	-1	0	86.079	366
NODE_203793_length_950_cov_9.138603	0.2832	950	682	9.1386		950	538	2	0.53	0.989	0.99	EU940021	EU940021	1206359	Eukaryota	Ascomycota	Dothideomycetes	Pleosporales		Monascostroma	Monascostroma sphagnophilum	483.096	Monascostroma sphagnophilum isolate M23 18S small subunit ribosomal RNA gene, partial sequence	2.78e-131	TRUE	0.636	1376	1108	269	2	269	Fri Dec 13 10:09:40 CST 2024	83.5067	DNA	Monascostroma sphagnophilum	-1	0	88.5268	269
NODE_203793_length_950_cov_9.138603	0.2832	950	682	9.1386		950	538	2	0.517	0.981	0.981	JQ968670	JQ968670	175245	Eukaryota						uncultured fungus	470.169	Uncultured fungus clone XC-67 18S ribosomal RNA gene, partial sequence	2.16e-127	TRUE	0.632	652	384	269	2	269	Fri Dec 13 10:09:40 CST 2024	83.525	DNA	Uncultured fungus	-1	0	88.0695	269
NODE_1269188_length_287_cov_1.233333	1	287	1	1.23333		287	572	2	0.439	0.958	0.958	OP480067	OP480067	2282403	Eukaryota	Basidiomycota	Tremellomycetes	Tremellales	Trimorphomycetaceae	Carlosrosaea	Carlosrosaea sp.	462.783	Carlosrosaea sp. strain YN28M1 small subunit ribosomal RNA gene, partial sequence	9.99e-126	TRUE	0.979	317	33	287	2	285	Fri Dec 13 10:09:42 CST 2024	88.1863	DNA	Carlosrosaea sp.	-1	0	85.0018	287
NODE_1269188_length_287_cov_1.233333	1	287	1	1.23333		287	572	2	0.439	0.958	0.958	MK050283	MK050283	2877728	Eukaryota	Basidiomycota	Tremellomycetes	Tremellales	Trimorphomycetaceae	Carlosrosaea	Carlosrosaea simaoensis	462.783	Carlosrosaea simaoensis strain CGMCC2.3580 18S small subunit ribosomal RNA gene, partial sequence; internal transcribed spacer 1, 5.8S ribosomal RNA gene, and internal transcribed spacer 2, complete sequence; and 26S large subunit ribosomal RNA gene, partial sequence	9.99e-126	TRUE	0.979	337	53	287	2	285	Fri Dec 13 10:09:42 CST 2024	88.1863	DNA	Carlosrosaea simaoensis	-1	0	85.0018	287
NODE_1963155_length_249_cov_145.534884	1	249	1	145.535		249	498	2	0.514	1	1	HQ873412	HQ873412	100272	Eukaryota						uncultured eukaryote	460.936	Uncultured eukaryote clone 18S_S7_clon1 18S ribosomal RNA gene, partial sequence	3.05e-125	TRUE	1	345	97	249	2	249	Fri Dec 13 10:09:37 CST 2024	76.8537	DNA	Uncultured eukaryote	-1	0	87.7659	249
NODE_1269188_length_287_cov_1.233333	1	287	1	1.23333		287	572	2	0.435	0.955	0.955	OP480066	OP480066	2282403	Eukaryota	Basidiomycota	Tremellomycetes	Tremellales	Trimorphomycetaceae	Carlosrosaea	Carlosrosaea sp.	457.243	Carlosrosaea sp. strain JZXS7-21 small subunit ribosomal RNA gene, partial sequence	4.65e-124	TRUE	0.977	317	33	287	2	285	Fri Dec 13 10:09:42 CST 2024	88.1703	DNA	Carlosrosaea sp.	-1	0	84.8579	287
NODE_1628680_length_263_cov_1.397849	1	256	1	1.39785		263	512	2	0.512	0.988	0.988	MN994505	MN994505	2704184	Eukaryota	Ciliophora	Spirotrichea			Parabistichella	Parabistichella dieckmanni	457.243	Parabistichella dieckmanni isolate LZ2015101201 small subunit ribosomal RNA gene, partial sequence	4.08e-124	TRUE	0.994	1587	1332	256	2	256	Fri Dec 13 10:09:42 CST 2024	79.0371	DNA	Parabistichella dieckmanni	-1	0	87.7414	256
NODE_1628680_length_263_cov_1.397849	1	256	1	1.39785		263	512	2	0.512	0.988	0.988	MK287978	MK287978	1857752	Eukaryota	Ciliophora	Spirotrichea	Urostylida	Pseudokeronopsidae	Paraholosticha	Paraholosticha muscicola	457.243	Paraholosticha muscicola isolate JHJ21-1 small subunit ribosomal RNA gene, partial sequence	4.08e-124	TRUE	0.994	1507	1252	256	2	256	Fri Dec 13 10:09:42 CST 2024	79.0371	DNA	Paraholosticha muscicola	-1	0	87.7414	256
NODE_1628680_length_263_cov_1.397849	1	256	1	1.39785		263	512	2	0.512	0.988	0.988	KX771759	KX771759	100272	Eukaryota						uncultured eukaryote	457.243	Uncultured eukaryote clone Kili_09E_N5_18S_p2 18S ribosomal RNA gene, partial sequence	4.08e-124	TRUE	0.994	1626	1371	256	2	256	Fri Dec 13 10:09:42 CST 2024	79.0371	DNA	Uncultured eukaryote	-1	0	87.7414	256
NODE_1963155_length_249_cov_145.534884	1	249	1	145.535		249	498	2	0.506	0.992	0.992	PQ346091	PQ346091	2810478	Eukaryota	Ascomycota	Dothideomycetes	Mycosphaerellales	Teratosphaeriaceae	Salinomyces	Salinomyces polonicus	449.856	Salinomyces polonicus strain CBS:147480 small subunit ribosomal RNA gene, partial sequence	6.61e-122	TRUE	0.996	1587	1339	249	2	249	Fri Dec 13 10:09:37 CST 2024	76.8527	DNA	Salinomyces polonicus	-1	0	87.4365	249
NODE_1963155_length_249_cov_145.534884	1	249	1	145.535		249	498	2	0.506	0.992	0.992	MN995499	MN995499	91943	Eukaryota	Ascomycota	Dothideomycetes	Mycosphaerellales	Teratosphaeriaceae	Hortaea	Hortaea werneckii	449.856	Hortaea werneckii isolate 16B1 small subunit ribosomal RNA gene, partial sequence	6.61e-122	TRUE	0.996	1591	1343	249	2	249	Fri Dec 13 10:09:37 CST 2024	76.8527	DNA	Hortaea werneckii	-1	0	87.4365	249
NODE_203793_length_950_cov_9.138603	0.2832	950	682	9.1386		950	538	2	0.524	0.967	0.967	EF674359	EF674359	175245	Eukaryota						uncultured fungus	448.01	Uncultured fungus clone surface27 18S ribosomal RNA gene, partial sequence	1.01e-120	TRUE	0.625	713	445	269	2	269	Fri Dec 13 10:09:40 CST 2024	83.5661	DNA	Uncultured fungus	-1	0	88.3743	269
NODE_1330573_length_281_cov_1.465686	1	281	1	1.46569		281	562	2	0.416	0.954	0.954	AF401527	AF401527	168245	Eukaryota	Ciliophora	Oligohymenophorea	Sessilida	Epistylidae	Epistylis	Epistylis galea	448.01	Epistylis galea small subunit ribosomal RNA gene, complete sequence	2.73e-121	TRUE	0.977	1259	979	281	2	281	Fri Dec 13 10:09:37 CST 2024	87.1877	DNA	Epistylis galea	-1	0	84.058	281
NODE_1991966_length_248_cov_2.116959	1	248	1	2.11696		248	496	2	0.484	0.984	0.984	NG_242859	NG_242859	2976524	Eukaryota	Ascomycota				Actinocladium	Actinocladium aquaticum	436.93	Actinocladium aquaticum GZCC 20-0504 18S rRNA gene, partial sequence; from TYPE material	5.12e-118	TRUE	0.992	760	513	248	2	248	Fri Dec 13 10:09:42 CST 2024	76.8258	DNA	Actinocladium aquaticum	-1	0	86.5177	248
NODE_1991966_length_248_cov_2.116959	1	248	1	2.11696		248	496	2	0.484	0.984	0.984	MF599193	MF599193	1504668	Eukaryota	Ascomycota	Dothideomycetes	Aulographales	Rhizodiscinaceae	Rhizodiscina	Rhizodiscina lignyota	436.93	Rhizodiscina lignyota voucher G.M. 2017-01-12.1 small subunit ribosomal RNA gene, partial sequence; internal transcribed spacer 1, 5.8S ribosomal RNA gene, and internal transcribed spacer 2, complete sequence; and large subunit ribosomal RNA gene, partial sequence	5.12e-118	TRUE	0.992	1237	990	248	2	248	Fri Dec 13 10:09:42 CST 2024	76.8568	DNA	Rhizodiscina lignyota	-1	0	86.5177	248
NODE_2351274_length_236_cov_153.628931	1	236	1	153.629		236	472	2	0.496	1	1	KJ639867	KJ639867	175245	Eukaryota						uncultured fungus	436.93	Uncultured fungus clone N2B_K41 18S ribosomal RNA gene, partial sequence	4.83e-118	TRUE	1	584	349	236	2	236	Fri Dec 13 10:09:43 CST 2024	73.2845	DNA	Uncultured fungus	-1	0	86.872	236
NODE_2351274_length_236_cov_153.628931	1	236	1	153.629		236	472	2	0.496	1	1	GQ462974	GQ462974	100272	Eukaryota						uncultured eukaryote	436.93	Uncultured eukaryote clone e136_6 18S ribosomal RNA gene, partial sequence	4.83e-118	TRUE	1	556	321	236	2	236	Fri Dec 13 10:09:43 CST 2024	73.2845	DNA	Uncultured eukaryote	-1	0	86.872	236
NODE_2351274_length_236_cov_153.628931	1	236	1	153.629		236	472	2	0.496	1	1	GQ462695	GQ462695	100272	Eukaryota						uncultured eukaryote	436.93	Uncultured eukaryote clone s2_7 18S ribosomal RNA gene, partial sequence	4.83e-118	TRUE	1	539	304	236	2	236	Fri Dec 13 10:09:43 CST 2024	73.2845	DNA	Uncultured eukaryote	-1	0	86.872	236
NODE_307538_length_702_cov_1.915200	0.9873	236	4	1.9152		702	466	2	0.399	1	1	FN394803	FN394803	100272	Eukaryota						uncultured eukaryote	431.39	Uncultured eukaryote partial 18S rRNA gene, clone 01DPZ110600002	2.25e-116	TRUE	0.994	332	564	233	2	233	Fri Dec 13 10:09:40 CST 2024	71.9358	DNA	Uncultured eukaryote	-1	0	82.8751	233
NODE_307538_length_702_cov_1.915200	0.9873	236	4	1.9152		702	466	2	0.408	0.991	0.991	EF024691	EF024691	404700	Eukaryota	Cercozoa		Cercomonadida			Cercomonadida environmental sample	420.31	Cercomonadida environmental sample clone Elev_18S_1177 18S ribosomal RNA gene, partial sequence	4.86e-113	TRUE	0.989	233	1	233	2	233	Fri Dec 13 10:09:40 CST 2024	71.9368	DNA	Cercomonadida environmental	-1	0	83.227	233
NODE_307538_length_702_cov_1.915200	0.9873	236	4	1.9152		702	466	2	0.408	0.991	0.991	EF024689	EF024689	404700	Eukaryota	Cercozoa		Cercomonadida			Cercomonadida environmental sample	420.31	Cercomonadida environmental sample clone Elev_18S_1175 18S ribosomal RNA gene, partial sequence	4.86e-113	TRUE	0.989	233	1	233	2	233	Fri Dec 13 10:09:40 CST 2024	71.9368	DNA	Cercomonadida environmental	-1	0	83.227	233
NODE_637451_length_415_cov_2.100592	1	226	1	2.10059		415	452	2	0.575	1	1	MW471032	MW471032	1884465	Eukaryota	Chlorophyta	Trebouxiophyceae	Trebouxiales	Trebouxiaceae	Trebouxia	Trebouxia sp. CCAP 213/3	418.463	Trebouxia sp. CCAP 213/3 small subunit ribosomal RNA gene, partial sequence; internal transcribed spacer 1, 5.8S ribosomal RNA gene, and internal transcribed spacer 2, complete sequence; and large subunit ribosomal RNA gene, partial sequence	1.66e-112	TRUE	1	778	553	226	2	226	Fri Dec 13 10:09:41 CST 2024	69.9681	DNA	Trebouxia sp.	-1	0	90.008	226
NODE_637451_length_415_cov_2.100592	1	226	1	2.10059		415	452	2	0.575	1	1	KU900219	KU900219	1884465	Eukaryota	Chlorophyta	Trebouxiophyceae	Trebouxiales	Trebouxiaceae	Trebouxia	Trebouxia sp. CCAP 213/3	418.463	Trebouxia sp. CCAP 213/3 18S ribosomal RNA gene, partial sequence	1.66e-112	TRUE	1	785	560	226	2	226	Fri Dec 13 10:09:41 CST 2024	69.9681	DNA	Trebouxia sp.	-1	0	90.008	226
NODE_1330573_length_281_cov_1.465686	1	281	1	1.46569		281	561	2	0.414	0.936	0.936	KU363252	KU363252	1810453	Eukaryota	Ciliophora	Oligohymenophorea	Sessilida	Operculariidae	Propyxidium	Propyxidium sp. 1130907	418.463	Propyxidium sp. 1130907 clone 911130907s small subunit ribosomal RNA gene, partial sequence	2.14e-112	TRUE	0.968	1119	840	281	2	280	Fri Dec 13 10:09:37 CST 2024	86.8495	DNA	Propyxidium sp.	-1	0	83.9643	281
NODE_637451_length_415_cov_2.100592	1	226	1	2.10059		415	452	2	0.575	1	1	KP318695	KP318695	477178	Eukaryota	Chlorophyta	Trebouxiophyceae	Trebouxiales	Trebouxiaceae	Asterochloris	Asterochloris phycobiontica	418.463	Asterochloris phycobiontica 18S ribosomal RNA gene, partial sequence	1.66e-112	TRUE	1	1147	922	226	2	226	Fri Dec 13 10:09:41 CST 2024	69.9681	DNA	Asterochloris phycobiontica	-1	0	90.008	226
NODE_1330573_length_281_cov_1.465686	1	281	1	1.46569		281	561	2	0.414	0.932	0.932	OP458267	OP458267	2979175	Eukaryota	Ciliophora	Oligohymenophorea	Sessilida	Operculariidae	Opercularia	Opercularia sp. 2	412.923	Opercularia sp. 2 small subunit ribosomal RNA gene, partial sequence	9.96e-111	TRUE	0.966	1258	979	281	2	280	Fri Dec 13 10:09:37 CST 2024	86.8585	DNA	Opercularia sp.	-1	0	83.9643	281
NODE_1991966_length_248_cov_2.116959	1	248	1	2.11696		248	496	2	0.484	0.96	0.96	MK120299	MK120299	2486198	Eukaryota	Ascomycota	Dothideomycetes			Morenoina	Morenoina palmicola	403.69	Morenoina palmicola voucher MFLUCC 15-0284 small subunit ribosomal RNA gene, partial sequence	5.19e-108	TRUE	0.98	772	525	248	2	248	Fri Dec 13 10:09:42 CST 2024	76.7857	DNA	Morenoina palmicola	-1	0	86.5177	248
NODE_1105816_length_307_cov_1.900000	0.9902	304	1	1.9		307	608	2	0.454	0.902	0.902	HM536172	HM536172	1043717	Eukaryota	Cercozoa		Glissomonadida	Viridiraptoridae	Bodomorpha	Bodomorpha sp. HFCC 927	396.303	Bodomorpha sp. HFCC 927 18S ribosomal RNA gene, partial sequence	1.11e-105	TRUE	0.946	1611	1308	304	2	304	Fri Dec 13 10:09:41 CST 2024	94.047	DNA	Bodomorpha sp.	-1	0	85.7737	306
NODE_1105816_length_307_cov_1.900000	0.9577	304	11	1.9		307	590	2	0.483	0.905	0.905	MK835182	MK835182	1928008	Eukaryota						Eukaryota sp.	390.763	Eukaryota sp. clone OTU355_TF_5_3.12863 small subunit ribosomal RNA gene, partial sequence	5.16e-104	TRUE	0.932	297	2	296	2	294	Fri Dec 13 10:09:41 CST 2024	91.5953	DNA	Eukaryota sp.	-1	0	86.9115	296
NODE_1105816_length_307_cov_1.900000	0.9902	304	1	1.9		307	609	2	0.452	0.899	0.899	MG575699	MG575699	1667238	Eukaryota	Cercozoa		Cercomonadida	Heteromitidae		uncultured Heteromita	390.763	Uncultured Heteromita clone scata2880_82 18S ribosomal RNA gene, partial sequence	5.16e-104	TRUE	0.945	368	64	305	2	304	Fri Dec 13 10:09:41 CST 2024	94.3512	DNA	Uncultured Heteromita	-1	0	85.7197	307
NODE_205589_length_944_cov_677.583622	1	206	1	677.584		944	412	2	0.568	0.995	0.995	KX025121	KX025121	1229086	Eukaryota	Chlorophyta	Trebouxiophyceae				uncultured Apatococcus	375.99	Uncultured Apatococcus clone GLG_K1042 18S ribosomal RNA gene, partial sequence; internal transcribed spacer 1, 5.8S ribosomal RNA gene, and internal transcribed spacer 2, complete sequence; and 26S ribosomal RNA gene, partial sequence	9.09e-100	TRUE	0.998	1781	1576	206	2	206	Fri Dec 13 10:09:36 CST 2024	63.621	DNA	Uncultured Apatococcus	-1	0	89.4311	206
NODE_205589_length_944_cov_677.583622	1	206	1	677.584		944	412	2	0.568	0.995	0.995	KX025118	KX025118	1229086	Eukaryota	Chlorophyta	Trebouxiophyceae				uncultured Apatococcus	375.99	Uncultured Apatococcus clone GLG_K1044 18S ribosomal RNA gene, partial sequence; internal transcribed spacer 1, 5.8S ribosomal RNA gene, and internal transcribed spacer 2, complete sequence; and 26S ribosomal RNA gene, partial sequence	9.09e-100	TRUE	0.998	1781	1576	206	2	206	Fri Dec 13 10:09:36 CST 2024	63.621	DNA	Uncultured Apatococcus	-1	0	89.4311	206
NODE_205589_length_944_cov_677.583622	1	206	1	677.584		944	412	2	0.568	0.995	0.995	KX025110	KX025110	1229086	Eukaryota	Chlorophyta	Trebouxiophyceae				uncultured Apatococcus	375.99	Uncultured Apatococcus clone GOGs_K15 18S ribosomal RNA gene, partial sequence; internal transcribed spacer 1, 5.8S ribosomal RNA gene, and internal transcribed spacer 2, complete sequence; and 26S ribosomal RNA gene, partial sequence	9.09e-100	TRUE	0.998	509	304	206	2	206	Fri Dec 13 10:09:36 CST 2024	63.621	DNA	Uncultured Apatococcus	-1	0	89.4311	206
NODE_34734_length_3333_cov_22.048219	1	218	1	22.0482		3333	436	2	0.578	0.977	0.977	HG972994	HG972994	1487872	Eukaryota	Chlorophyta	Trebouxiophyceae			Coccomyxa	Coccomyxa vinatzeri	375.99	Coccomyxa vinatzeri genomic DNA containing 18S rRNA gene, ITS1, 5.8S rRNA gene, ITS2 and 28S rRNA gene, strain ASIB V16	9.72e-100	TRUE	0.989	1783	1566	218	2	218	Fri Dec 13 10:09:36 CST 2024	67.4925	DNA	Coccomyxa vinatzeri	-1	0	90.0156	218
NODE_34734_length_3333_cov_22.048219	1	218	1	22.0482		3333	436	2	0.578	0.972	0.972	OR101596	OR101596	935694	Eukaryota	Chlorophyta	Trebouxiophyceae				uncultured Coccomyxa	370.45	Uncultured Coccomyxa clone mgcl16_AM06 small subunit ribosomal RNA gene, partial sequence; internal transcribed spacer 1, 5.8S ribosomal RNA gene, and internal transcribed spacer 2, complete sequence; and large subunit ribosomal RNA gene, partial sequence	4.52e-98	TRUE	0.986	338	121	218	2	218	Fri Dec 13 10:09:36 CST 2024	67.4525	DNA	Uncultured Coccomyxa	-1	0	90.0156	218
NODE_43522_length_2835_cov_25.667150	1	203	1	25.6671		2835	406	2	0.448	0.995	0.995	OL891598	OL891598	904363	Eukaryota	Chlorophyta	Trebouxiophyceae	Chlorellales	Chlorellaceae	Apatococcus	Apatococcus lobatus	370.45	Apatococcus lobatus isolate B21 internal transcribed spacer region, partial sequence	4.15e-98	TRUE	0.998	947	745	203	2	203	Fri Dec 13 10:09:38 CST 2024	63.1901	DNA	Apatococcus lobatus	-1	0	84.4773	203
NODE_43522_length_2835_cov_25.667150	1	203	1	25.6671		2835	406	2	0.448	0.995	0.995	MG493367	MG493367	167235	Eukaryota	Chlorophyta	Trebouxiophyceae				uncultured Trebouxiophyceae	370.45	Uncultured Trebouxiophyceae clone LSY2050 18S ribosomal RNA gene, partial sequence	4.15e-98	TRUE	0.998	978	776	203	2	203	Fri Dec 13 10:09:38 CST 2024	63.1901	DNA	Uncultured Trebouxiophyceae	-1	0	84.4773	203
NODE_43522_length_2835_cov_25.667150	1	203	1	25.6671		2835	406	2	0.448	0.995	0.995	MG493366	MG493366	167235	Eukaryota	Chlorophyta	Trebouxiophyceae				uncultured Trebouxiophyceae	370.45	Uncultured Trebouxiophyceae clone LSY2049 18S ribosomal RNA gene, partial sequence	4.15e-98	TRUE	0.998	975	773	203	2	203	Fri Dec 13 10:09:38 CST 2024	63.1901	DNA	Uncultured Trebouxiophyceae	-1	0	84.4773	203
NODE_34734_length_3333_cov_22.048219	1	218	1	22.0482		3333	436	2	0.578	0.972	0.972	LC716757	LC716757	248742	Eukaryota	Chlorophyta	Trebouxiophyceae			Coccomyxa	Coccomyxa subellipsoidea	370.45	Coccomyxa subellipsoidea ASYA1 gene for 18S ribosomal RNA, partial sequence	4.52e-98	TRUE	0.986	27	244	218	2	218	Fri Dec 13 10:09:36 CST 2024	67.4525	DNA	Coccomyxa subellipsoidea	-1	0	90.0156	218
NODE_604301_length_429_cov_118.076705	1	197	1	118.077		429	394	2	0.543	1	1	MW325688	MW325688	1042391	Eukaryota	Ascomycota	Lecanoromycetes	Lecideales	Lecideaceae	Lecidea	Lecidea nylanderi	364.91	Lecidea nylanderi isolate PD042M small subunit ribosomal RNA gene, partial sequence; internal transcribed spacer 1, 5.8S ribosomal RNA gene, and internal transcribed spacer 2, complete sequence; and large subunit ribosomal RNA gene, partial sequence	1.86e-96	TRUE	1	347	151	197	2	197	Fri Dec 13 10:09:36 CST 2024	60.9454	DNA	Lecidea nylanderi	-1	0	88.2695	197
NODE_604301_length_429_cov_118.076705	1	197	1	118.077		429	394	2	0.543	1	1	HM069372	HM069372	175245	Eukaryota						uncultured fungus	364.91	Uncultured fungus clone Fungi_Clone_124 18S ribosomal RNA gene, partial sequence; internal transcribed spacer 1 and 5.8S ribosomal RNA gene, complete sequence; and internal transcribed spacer 2, partial sequence	1.86e-96	TRUE	1	223	27	197	2	197	Fri Dec 13 10:09:36 CST 2024	60.9454	DNA	Uncultured fungus	-1	0	88.2695	197
NODE_739668_length_380_cov_1.686469	1	196	1	1.68647		380	392	2	0.403	1	1	NG_062119	NG_062119	52866	Eukaryota	Ascomycota	Eurotiomycetes	Chaetothyriales	Herpotrichiellaceae	Exophiala	Exophiala nigra	363.064	Exophiala nigra CBS 535.94 18S rRNA gene, partial sequence; from TYPE material	6.66e-96	TRUE	1	963	768	196	2	196	Fri Dec 13 10:09:41 CST 2024	61.0408	DNA	Exophiala nigra	-1	0	82.5092	196
NODE_739668_length_380_cov_1.686469	1	196	1	1.68647		380	392	2	0.403	1	1	NG_062072	NG_062072	1016849	Eukaryota	Ascomycota	Eurotiomycetes	Chaetothyriales	Herpotrichiellaceae	Exophiala	Exophiala sideris	363.064	Exophiala sideris CBS 121818 18S rRNA gene, partial sequence; from TYPE material	6.66e-96	TRUE	1	980	785	196	2	196	Fri Dec 13 10:09:41 CST 2024	61.0408	DNA	Exophiala sideris	-1	0	82.5092	196
NODE_739668_length_380_cov_1.686469	1	196	1	1.68647		380	392	2	0.403	1	1	LT220851	LT220851	1806946	Eukaryota	Ascomycota	Eurotiomycetes	Chaetothyriales			Chaetothyriales sp. S10	363.064	Chaetothyriales sp. S10 partial 18S rRNA gene, strain S10	6.66e-96	TRUE	1	940	745	196	2	196	Fri Dec 13 10:09:41 CST 2024	61.0408	DNA	Chaetothyriales sp.	-1	0	82.5092	196
NODE_682061_length_398_cov_3.370717	1	224	1	3.37072		398	448	2	0.482	0.955	0.955	AF455134	AF455134	196568	Eukaryota	Ascomycota	Lecanoromycetes	Lecanorales	Micareaceae	Micarea	Micarea adnata	359.37	Micarea adnata 18S ribosomal RNA gene, partial sequence	1.01e-94	TRUE	0.978	490	267	224	2	224	Fri Dec 13 10:09:41 CST 2024	69.6622	DNA	Micarea adnata	-1	0	86.1661	224
NODE_203220_length_952_cov_4.091429	0.6329	392	93	4.09143		952	614	2	0.403	0.879	0.879	AF397189	AF397189	37936	Eukaryota	Ascomycota	Eurotiomycetes	Chaetothyriales	Herpotrichiellaceae	Rhinocladiella	Rhinocladiella aquaspersa	357.524	Rhinocladiella aquaspersa strain FMC.242 small subunit rRNA gene, partial sequence	8.43e-94	TRUE	0.756	343	30	314	2	300	Fri Dec 13 10:09:39 CST 2024	97.0619	DNA	Rhinocladiella aquaspersa	-1	0	83.6822	315
NODE_22351_length_4558_cov_6.676412	1	245	1	6.67641		4558	486	2	0.51	0.931	0.931	AJ972856	AJ972856	331465	Eukaryota	Ascomycota	Dothideomycetes	Mycosphaerellales	Teratosphaeriaceae	Capnobotryella	Capnobotryella sp. MA 4701	355.677	Capnobotryella sp. MA 4701 18S rRNA gene, 5.8S rRNA gene, ITS1 and ITS2, isolate MA 4701	1.45e-93	TRUE	0.965	1750	1510	245	2	241	Fri Dec 13 10:09:37 CST 2024	74.5052	DNA	Capnobotryella sp.	-1	0	87.5282	246
NODE_22351_length_4558_cov_6.676412	1	245	1	6.67641		4558	485	2	0.508	0.931	0.931	NG_064939	NG_064939	702011	Eukaryota	Ascomycota	Dothideomycetes	Mycosphaerellales	Extremaceae	Extremus	Extremus antarcticus	353.83	Extremus antarcticus CCFEE 451 18S rRNA gene, partial sequence; from TYPE material	5.23e-93	TRUE	0.965	1763	1524	245	2	240	Fri Dec 13 10:09:37 CST 2024	74.216	DNA	Extremus antarcticus	-1	0	87.4333	245
NODE_22351_length_4558_cov_6.676412	1	245	1	6.67641		4558	485	2	0.525	0.931	0.931	MW325688	MW325688	1042391	Eukaryota	Ascomycota	Lecanoromycetes	Lecideales	Lecideaceae	Lecidea	Lecidea nylanderi	353.83	Lecidea nylanderi isolate PD042M small subunit ribosomal RNA gene, partial sequence; internal transcribed spacer 1, 5.8S ribosomal RNA gene, and internal transcribed spacer 2, complete sequence; and large subunit ribosomal RNA gene, partial sequence	5.23e-93	TRUE	0.965	330	91	245	2	240	Fri Dec 13 10:09:37 CST 2024	74.178	DNA	Lecidea nylanderi	-1	0	88.1167	245
NODE_203220_length_952_cov_4.091429	0.8523	404	1	4.09143		952	832	2	0.407	0.827	0.827	MK092089	MK092089	2054621	Eukaryota	Ascomycota	Lecanoromycetes		Phlyctidaceae	Phlyctis	Phlyctis speirea	353.83	Phlyctis speirea voucher 48563 18S small subunit ribosomal RNA gene, internal transcribed spacer 1, 5.8S ribosomal RNA gene, internal transcribed spacer 2, and 26S large subunit ribosomal RNA gene, complete sequence	1.09e-92	TRUE	0.84	5901	5474	428	2	404	Fri Dec 13 10:09:39 CST 2024	132.081	DNA	Phlyctis speirea	-1	0	84.4495	433
NODE_1112260_length_306_cov_2.109170	0.9963	269	1	2.10917		306	533	2	0.485	0.908	0.908	EF372516	EF372516	442831	Eukaryota	Streptophyta	Klebsormidiophyceae	Klebsormidiales	Klebsormidiaceae	Klebsormidium	Klebsormidium mucosum	353.83	Klebsormidium mucosum strain SAG 8.96 18S ribosomal RNA gene, partial sequence; internal transcribed spacer 1, 5.8S ribosomal RNA gene, and internal transcribed spacer 2, complete sequence; and 26S ribosomal RNA gene, partial sequence	5.85e-93	TRUE	0.952	1795	1532	269	2	264	Fri Dec 13 10:09:36 CST 2024	81.6939	DNA	Klebsormidium mucosum	-1	0	86.7167	271
NODE_2150192_length_243_cov_0.879518	1	189	1	0.879518		243	378	2	0.487	1	1	OQ469816	OQ469816	1115749	Eukaryota	Evosea	Eumycetozoa	Stemonitida	Stemonitidae	Paradiacheopsis	Paradiacheopsis solitaria	350.137	Paradiacheopsis solitaria voucher MIRWART_MC01C003 small subunit ribosomal RNA gene, partial sequence	4.96e-92	TRUE	1	1679	1491	189	2	189	Fri Dec 13 10:09:42 CST 2024	58.604	DNA	Paradiacheopsis solitaria	-1	0	85.8185	189
NODE_496641_length_490_cov_1.237288	0.5658	486	212	1.23729		490	552	2	0.487	0.896	0.896	OP537837	OP537837	1905295	Eukaryota	Basidiomycota	Agaricomycetes	Cantharellales	Tulasnellaceae	Tulasnella	Tulasnella sp.	350.137	Tulasnella sp. strain T24 small subunit ribosomal RNA gene, partial sequence	1.45e-91	TRUE	0.731	410	134	277	2	275	Fri Dec 13 10:09:40 CST 2024	86.332	DNA	Tulasnella sp.	-1	0	86.9354	278
NODE_496641_length_490_cov_1.237288	0.5658	486	212	1.23729		490	552	2	0.487	0.896	0.896	OP537835	OP537835	1905295	Eukaryota	Basidiomycota	Agaricomycetes	Cantharellales	Tulasnellaceae	Tulasnella	Tulasnella sp.	350.137	Tulasnella sp. strain T13 small subunit ribosomal RNA gene, partial sequence	1.45e-91	TRUE	0.731	369	93	277	2	275	Fri Dec 13 10:09:40 CST 2024	86.332	DNA	Tulasnella sp.	-1	0	86.9354	278
NODE_2517798_length_231_cov_2.370130	1	225	1	2.37013		231	450	2	0.569	0.947	0.947	KX844828	KX844828	1958825	Eukaryota	Evosea	Variosea			Phalansterium	Phalansterium arcticum	350.137	Phalansterium arcticum strain SCL-Parc 18S ribosomal RNA gene, partial sequence	6.12e-92	TRUE	0.973	1549	1325	225	2	225	Fri Dec 13 10:09:43 CST 2024	69.5699	DNA	Phalansterium arcticum	-1	0	89.7356	225
NODE_2150192_length_243_cov_0.879518	1	189	1	0.879518		243	378	2	0.487	1	1	JQ032001	JQ032001	1115749	Eukaryota	Evosea	Eumycetozoa	Stemonitida	Stemonitidae	Paradiacheopsis	Paradiacheopsis solitaria	350.137	Paradiacheopsis solitaria voucher DM7368 18S ribosomal RNA gene, partial sequence	4.96e-92	TRUE	1	1667	1479	189	2	189	Fri Dec 13 10:09:42 CST 2024	58.604	DNA	Paradiacheopsis solitaria	-1	0	85.8185	189
NODE_1112260_length_306_cov_2.109170	0.9963	269	1	2.10917		306	533	2	0.489	0.904	0.904	OQ320396	OQ320396	13781	Eukaryota	Streptophyta	Klebsormidiophyceae	Klebsormidiales	Klebsormidiaceae	Klebsormidium	Klebsormidium sp.	348.29	Klebsormidium sp. isolate 2.1B small subunit ribosomal RNA gene, partial sequence; internal transcribed spacer 1 and 5.8S ribosomal RNA gene, complete sequence; and internal transcribed spacer 2, partial sequence	2.72e-91	TRUE	0.95	1743	1480	269	2	264	Fri Dec 13 10:09:36 CST 2024	81.6789	DNA	Klebsormidium sp.	-1	0	86.872	271
NODE_1112260_length_306_cov_2.109170	0.9963	269	1	2.10917		306	533	2	0.489	0.904	0.904	ON817225	ON817225	2950993	Eukaryota	Streptophyta	Klebsormidiophyceae	Klebsormidiales	Klebsormidiaceae	Klebsormidium	Klebsormidium sp. ASYA19	348.29	Klebsormidium sp. ASYA19 small subunit ribosomal RNA gene, partial sequence; internal transcribed spacer 1, complete sequence; and 5.8S ribosomal RNA gene, partial sequence	2.72e-91	TRUE	0.95	724	461	269	2	264	Fri Dec 13 10:09:36 CST 2024	81.6789	DNA	Klebsormidium sp.	-1	0	86.872	271
NODE_682061_length_398_cov_3.370717	1	224	1	3.37072		398	448	2	0.5	0.946	0.946	ON479850	ON479850	107463	Eukaryota	Ascomycota	Lecanoromycetes	Teloschistales	Teloschistaceae	Xanthoria	Xanthoria parietina	348.29	Xanthoria parietina clone LA-K1 small subunit ribosomal RNA gene, partial sequence	2.19e-91	TRUE	0.973	579	356	224	2	224	Fri Dec 13 10:09:41 CST 2024	69.7042	DNA	Xanthoria parietina	-1	0	86.8982	224
NODE_682061_length_398_cov_3.370717	1	224	1	3.37072		398	448	2	0.5	0.946	0.946	MK110661	MK110661	1301609	Eukaryota	Ascomycota	Lecanoromycetes	Teloschistales	Teloschistaceae	Xanthocarpia	Xanthocarpia feracissima	348.29	Xanthocarpia feracissima voucher 46741 18S ribosomal RNA gene, internal transcribed spacer 1, 5.8S ribosomal RNA gene, internal transcribed spacer 2, and 26S ribosomal RNA gene, complete sequence	2.19e-91	TRUE	0.973	2299	2076	224	2	224	Fri Dec 13 10:09:41 CST 2024	69.7042	DNA	Xanthocarpia feracissima	-1	0	86.8982	224
NODE_9167_length_8033_cov_5.885495	0.9962	260	2	5.88549		8033	503	2	0.59	0.919	0.919	MG515424	MG515424	167235	Eukaryota	Chlorophyta	Trebouxiophyceae				uncultured Trebouxiophyceae	348.29	Uncultured Trebouxiophyceae clone LSY2040 18S ribosomal RNA gene, partial sequence	2.61e-91	TRUE	0.958	904	661	259	2	244	Fri Dec 13 10:09:37 CST 2024	75.8119	DNA	Uncultured Trebouxiophyceae	-1	0	90.8328	260
NODE_9167_length_8033_cov_5.885495	0.9962	260	2	5.88549		8033	503	2	0.59	0.919	0.919	MG493360	MG493360	167235	Eukaryota	Chlorophyta	Trebouxiophyceae				uncultured Trebouxiophyceae	348.29	Uncultured Trebouxiophyceae clone LSY2043 18S ribosomal RNA gene, partial sequence	2.61e-91	TRUE	0.958	880	637	259	2	244	Fri Dec 13 10:09:37 CST 2024	75.8119	DNA	Uncultured Trebouxiophyceae	-1	0	90.8328	260
NODE_9167_length_8033_cov_5.885495	0.9962	260	2	5.88549		8033	503	2	0.59	0.919	0.919	MG493358	MG493358	167235	Eukaryota	Chlorophyta	Trebouxiophyceae				uncultured Trebouxiophyceae	348.29	Uncultured Trebouxiophyceae clone LSY2041 18S ribosomal RNA gene, partial sequence	2.61e-91	TRUE	0.958	879	636	259	2	244	Fri Dec 13 10:09:37 CST 2024	75.8119	DNA	Uncultured Trebouxiophyceae	-1	0	90.8328	260
NODE_604301_length_429_cov_118.076705	1	197	1	118.077		429	394	2	0.548	0.985	0.985	AM901727	AM901727	175243	Eukaryota	Ascomycota					uncultured Ascomycota	348.29	Uncultured ascomycete ITS region including 18S rRNA gene, ITS1, 5.8S rRNA gene, ITS2 and 28S rRNA gene, clone BF-OTU375	1.88e-91	TRUE	0.992	223	27	197	2	197	Fri Dec 13 10:09:36 CST 2024	60.9614	DNA	Uncultured ascomycete	-1	0	88.4777	197
NODE_203220_length_952_cov_4.091429	0.6582	404	93	4.09143		952	639	2	0.41	0.867	0.867	FO181470	FO181470	100272	Eukaryota						uncultured eukaryote	346.444	Balen uncultured eukaryote partial 18S ribosomal RNA, clone RBA2YI01	1.82e-90	TRUE	0.762	358	32	327	2	312	Fri Dec 13 10:09:39 CST 2024	101.07	DNA	Balen uncultured	-1	0	84.1135	330
NODE_188075_length_1005_cov_9.075431	1	201	1	9.07543		1005	402	2	0.547	0.975	0.975	KF800501	KF800501	175245	Eukaryota						uncultured fungus	344.597	Uncultured fungus clone CMH410 18S ribosomal RNA gene, partial sequence; internal transcribed spacer 1, 5.8S ribosomal RNA gene, and internal transcribed spacer 2, complete sequence; and 28S ribosomal RNA gene, partial sequence	2.49e-90	TRUE	0.988	241	41	201	2	201	Fri Dec 13 10:09:36 CST 2024	62.2462	DNA	Uncultured fungus	-1	0	88.504	201
NODE_188075_length_1005_cov_9.075431	1	201	1	9.07543		1005	402	2	0.557	0.975	0.975	EU167577	EU167577	215466	Eukaryota	Ascomycota	Dothideomycetes	Mycosphaerellales	Mycosphaerellaceae	Mycosphaerella	Mycosphaerella milleri	344.597	Mycosphaerella milleri strain CBS 541.63 small subunit ribosomal RNA gene, internal transcribed spacer 1, 5.8S ribosomal RNA gene, and internal transcribed spacer 2, complete sequence; and large subunit ribosomal RNA gene, partial sequence	2.49e-90	TRUE	0.988	2429	2229	201	2	201	Fri Dec 13 10:09:36 CST 2024	62.2162	DNA	Mycosphaerella milleri	-1	0	88.9119	201
NODE_188075_length_1005_cov_9.075431	1	201	1	9.07543		1005	402	2	0.557	0.975	0.975	EU041798	EU041798	2059763	Eukaryota	Ascomycota	Dothideomycetes	Mycosphaerellales	Mycosphaerellaceae	Zasmidium	Zasmidium cerophilum	344.597	Ramichloridium cerophilum strain CBS 103.59 18S ribosomal RNA gene, partial sequence; internal transcribed spacer 1, 5.8S ribosomal RNA gene, and internal transcribed spacer 2, complete sequence; and 28S ribosomal RNA gene, partial sequence	2.49e-90	TRUE	0.988	1788	1588	201	2	201	Fri Dec 13 10:09:36 CST 2024	62.2162	DNA	Ramichloridium cerophilum	-1	0	88.9119	201
NODE_1106693_length_307_cov_1.586957	0.987	303	1	1.58696		307	613	2	0.365	0.87	0.87	KX170775	KX170775	100272	Eukaryota						uncultured eukaryote	339.057	Uncultured eukaryote clone IT5-13-18S 18S ribosomal RNA gene, partial sequence	1.9e-88	TRUE	0.928	316	7	310	2	303	Fri Dec 13 10:09:41 CST 2024	95.7204	DNA	Uncultured eukaryote	-1	0	82.1484	315
NODE_2517798_length_231_cov_2.370130	1	225	1	2.37013		231	450	2	0.56	0.938	0.938	KF539978	KF539978	1395795	Eukaryota	Evosea	Variosea			Phalansterium	Phalansterium sp. 1 JFP-2013	339.057	Phalansterium sp. 1 JFP-2013 18S ribosomal RNA gene, partial sequence	1.32e-88	TRUE	0.969	1542	1318	225	2	225	Fri Dec 13 10:09:43 CST 2024	69.6219	DNA	Phalansterium sp.	-1	0	89.3711	225
NODE_1017251_length_321_cov_1.184426	1	188	1	1.18443		321	376	2	0.383	0.989	0.989	LN735819	LN735819	100272	Eukaryota						uncultured eukaryote	337.211	Uncultured eukaryote partial 18S rRNA gene, clone Otu_263	3.84e-88	TRUE	0.995	190	3	188	2	188	Fri Dec 13 10:09:41 CST 2024	57.9517	DNA	Uncultured eukaryote	-1	0	81.5447	188
NODE_141675_length_1225_cov_3.730836	0.9838	185	4	3.73084		1225	364	2	0.357	1	1	KX170775	KX170775	100272	Eukaryota						uncultured eukaryote	337.211	Uncultured eukaryote clone IT5-13-18S 18S ribosomal RNA gene, partial sequence	3.76e-88	TRUE	0.992	182	1	182	2	182	Fri Dec 13 10:09:39 CST 2024	56.1026	DNA	Uncultured eukaryote	-1	0	80.3714	182
NODE_1017251_length_321_cov_1.184426	0.9681	187	6	1.18443		321	364	2	0.374	1	1	KU658183	KU658183	100272	Eukaryota						uncultured eukaryote	337.211	Uncultured eukaryote 18S ribosomal RNA, partial sequence	3.84e-88	TRUE	0.984	182	1	182	2	182	Fri Dec 13 10:09:41 CST 2024	56.1686	DNA	Uncultured eukaryote	-1	0	81.0473	182
NODE_141675_length_1225_cov_3.730836	0.9838	185	4	3.73084		1225	364	2	0.357	1	1	FN396433	FN396433	100272	Eukaryota						uncultured eukaryote	337.211	Uncultured eukaryote partial 18S ribosomal RNA, clone 01RLS110600013	3.76e-88	TRUE	0.992	379	560	182	2	182	Fri Dec 13 10:09:39 CST 2024	56.1026	DNA	Uncultured eukaryote	-1	0	80.3714	182
NODE_141675_length_1225_cov_3.730836	0.9838	185	4	3.73084		1225	364	2	0.357	1	1	FN394775	FN394775	100272	Eukaryota						uncultured eukaryote	337.211	Uncultured eukaryote partial 18S rRNA gene, clone 01DLS110600059	3.76e-88	TRUE	0.992	382	563	182	2	182	Fri Dec 13 10:09:39 CST 2024	56.1026	DNA	Uncultured eukaryote	-1	0	80.3714	182
NODE_1017251_length_321_cov_1.184426	0.9894	187	2	1.18443		321	372	2	0.36	0.989	0.989	MT533866	MT533866	100272	Eukaryota						uncultured eukaryote	333.517	Uncultured eukaryote clone SL_35971_Uncultured_Alveolata small subunit ribosomal RNA gene, partial sequence	4.96e-87	TRUE	0.989	186	1	186	2	186	Fri Dec 13 10:09:41 CST 2024	57.3694	DNA	Uncultured eukaryote	-1	0	80.5742	186
NODE_1106693_length_307_cov_1.586957	0.987	303	1	1.58696		307	618	2	0.403	0.862	0.862	X77692	X77692	39714	Eukaryota	Cercozoa	Imbricatea	Euglyphida	Euglyphidae	Euglypha	Euglypha rotunda	327.977	E.rotunda (strain CCAP 1520/1) cytoplasmic small subunit 16S-like rRNA gene	4.1e-85	TRUE	0.924	324	10	315	2	303	Fri Dec 13 10:09:41 CST 2024	97.0751	DNA	E.rotunda	-1	0	83.7667	318
NODE_1106693_length_307_cov_1.586957	0.987	303	1	1.58696		307	618	2	0.406	0.862	0.862	AJ418782	AJ418782	39714	Eukaryota	Cercozoa	Imbricatea	Euglyphida	Euglyphidae	Euglypha	Euglypha rotunda	327.977	Euglypha rotunda 18S rRNA gene, strain Costa Rica	4.1e-85	TRUE	0.924	315	1	315	2	303	Fri Dec 13 10:09:41 CST 2024	97.1312	DNA	Euglypha rotunda	-1	0	83.8968	318
NODE_242830_length_840_cov_1.499345	1	181	1	1.49934		840	362	2	0.453	0.989	0.989	GQ398061	GQ398061	104782	Eukaryota	Rotifera	Eurotatoria	Adinetida	Adinetidae	Adineta	Adineta vaga	324.284	Adineta vaga 18S ribosomal RNA gene, internal transcribed spacer 1, 5.8S ribosomal RNA gene, internal transcribed spacer 2, and 28S ribosomal RNA gene, complete sequence	2.85e-84	TRUE	0.994	5972	5792	181	2	181	Fri Dec 13 10:09:40 CST 2024	56.0173	DNA	Adineta vaga	-1	0	84.2834	181
NODE_2255765_length_239_cov_3.259259	0.9943	175	2	3.25926		239	348	2	0.408	1	1	DQ839601	DQ839601	399796	Eukaryota	Tardigrada	Eutardigrada	Parachela	Macrobiotidae	Macrobiotus	Macrobiotus sapiens	322.437	Macrobiotus sapiens 18S ribosomal RNA gene, complete sequence	9.83e-84	TRUE	0.997	174	1	174	2	174	Fri Dec 13 10:09:42 CST 2024	53.7159	DNA	Macrobiotus sapiens	-1	0	82.2943	174
NODE_2101627_length_244_cov_2.341317	1	197	1	2.34132		244	394	2	0.487	0.959	0.959	PP851916	PP851916	3074284	Eukaryota	Porifera	Demospongiae	Axinellida	Axinellidae	Axinella	Axinella sp.	320.591	Axinella sp. voucher RC0375 small subunit ribosomal RNA gene, partial sequence	4.09e-83	TRUE	0.98	1316	1120	197	2	197	Fri Dec 13 10:09:42 CST 2024	61.1506	DNA	Axinella sp.	-1	0	85.9802	197
NODE_2101627_length_244_cov_2.341317	1	197	1	2.34132		244	394	2	0.487	0.959	0.959	PP851915	PP851915	3074284	Eukaryota	Porifera	Demospongiae	Axinellida	Axinellidae	Axinella	Axinella sp.	320.591	Axinella sp. voucher RC0147 small subunit ribosomal RNA gene, partial sequence	4.09e-83	TRUE	0.98	1332	1136	197	2	197	Fri Dec 13 10:09:42 CST 2024	61.1506	DNA	Axinella sp.	-1	0	85.9802	197
NODE_1579046_length_265_cov_1.739362	0.9943	173	1	1.73936		265	346	2	0.549	1	1	OQ469816	OQ469816	1115749	Eukaryota	Evosea	Eumycetozoa	Stemonitida	Stemonitidae	Paradiacheopsis	Paradiacheopsis solitaria	320.591	Paradiacheopsis solitaria voucher MIRWART_MC01C003 small subunit ribosomal RNA gene, partial sequence	3.51e-83	TRUE	0.997	2102	1930	173	2	173	Fri Dec 13 10:09:42 CST 2024	53.4945	DNA	Paradiacheopsis solitaria	-1	0	88.0572	173
NODE_2101627_length_244_cov_2.341317	1	197	1	2.34132		244	394	2	0.487	0.959	0.959	KX139560	KX139560	1932935	Eukaryota	Porifera	Demospongiae	Spongillida	Spongillidae		Spongillidae sp. HZ-2017	320.591	Spongillidae sp. HZ-2017 isolate HB 18S ribosomal RNA gene, partial sequence	4.09e-83	TRUE	0.98	1351	1155	197	2	197	Fri Dec 13 10:09:42 CST 2024	61.1686	DNA	Spongillidae sp.	-1	0	85.9802	197
NODE_1579046_length_265_cov_1.739362	0.9943	173	1	1.73936		265	346	2	0.549	1	1	JQ032001	JQ032001	1115749	Eukaryota	Evosea	Eumycetozoa	Stemonitida	Stemonitidae	Paradiacheopsis	Paradiacheopsis solitaria	320.591	Paradiacheopsis solitaria voucher DM7368 18S ribosomal RNA gene, partial sequence	3.51e-83	TRUE	0.997	2090	1918	173	2	173	Fri Dec 13 10:09:42 CST 2024	53.4945	DNA	Paradiacheopsis solitaria	-1	0	88.0572	173
NODE_33691_length_3408_cov_3.707595	0.9943	175	2	3.70759		3408	348	2	0.391	0.994	0.994	X74000	X74000	3083	Eukaryota	Chlorophyta	Trebouxiophyceae	Prasiolales	Prasiolaceae	Edaphochlorella	Edaphochlorella mirabilis	316.897	Chlorella mirabilis 18S rRNA gene, strain Andreyeva 748-I	4.57e-82	TRUE	0.994	175	2	174	2	174	Fri Dec 13 10:09:38 CST 2024	53.7119	DNA	Chlorella mirabilis	-1	0	81.5874	174
NODE_2255765_length_239_cov_3.259259	0.9943	175	2	3.25926		239	348	2	0.408	0.994	0.994	HM187580	HM187580	798217	Eukaryota	Tardigrada	Eutardigrada	Parachela	Macrobiotidae	Macrobiotus	Macrobiotus polonicus	316.897	Macrobiotus polonicus 18S ribosomal RNA gene, partial sequence	4.57e-82	TRUE	0.994	175	2	174	2	174	Fri Dec 13 10:09:42 CST 2024	53.7069	DNA	Macrobiotus polonicus	-1	0	82.2943	174
NODE_1693806_length_260_cov_1.683060	1	199	1	1.68306		260	398	2	0.462	0.95	0.95	MT674680	MT674680	2713991	Eukaryota	Ascomycota	Leotiomycetes	Helotiales	Cordieritidaceae	Lawreyella	Lawreyella lobariella	313.204	Lawreyella lobariella voucher J.E.41-3 small subunit ribosomal RNA gene, partial sequence	6.93e-81	TRUE	0.975	268	70	199	2	199	Fri Dec 13 10:09:42 CST 2024	61.4458	DNA	Lawreyella lobariella	-1	0	84.9884	199
NODE_1693806_length_260_cov_1.683060	1	199	1	1.68306		260	398	2	0.447	0.95	0.95	KX090896	KX090896	1507904	Eukaryota	Ascomycota	Leotiomycetes	Helotiales	Cordieritidaceae	Diplolaeviopsis	Diplolaeviopsis ranula	313.204	Diplolaeviopsis ranula strain SK80 voucher Diederich 16989 18S ribosomal RNA gene, partial sequence	6.93e-81	TRUE	0.975	236	38	199	2	199	Fri Dec 13 10:09:42 CST 2024	61.4689	DNA	Diplolaeviopsis ranula	-1	0	84.3704	199
NODE_2517798_length_231_cov_2.370130	1	225	1	2.37013		231	450	2	0.556	0.916	0.916	AF280078	AF280078	136499	Eukaryota	Evosea	Variosea			Phalansterium	Phalansterium solitarium	311.357	Phalansterium solitarium 18S ribosomal RNA gene, partial sequence	2.89e-80	TRUE	0.958	1547	1323	225	2	225	Fri Dec 13 10:09:43 CST 2024	69.735	DNA	Phalansterium solitarium	-1	0	89.1889	225
NODE_33691_length_3408_cov_3.707595	0.9714	175	6	3.70759		3408	340	2	0.388	0.994	0.994	KU657406	KU657406	100272	Eukaryota						uncultured eukaryote	309.511	Uncultured eukaryote 18S ribosomal RNA, partial sequence	7.65e-80	TRUE	0.983	170	1	170	2	170	Fri Dec 13 10:09:38 CST 2024	52.4852	DNA	Uncultured eukaryote	-1	0	81.3941	170
NODE_1693806_length_260_cov_1.683060	1	199	1	1.68306		260	398	2	0.457	0.945	0.945	MT674679	MT674679	2713991	Eukaryota	Ascomycota	Leotiomycetes	Helotiales	Cordieritidaceae	Lawreyella	Lawreyella lobariella	307.664	Lawreyella lobariella voucher A.F.28889 small subunit ribosomal RNA gene, partial sequence	3.22e-79	TRUE	0.972	277	79	199	2	199	Fri Dec 13 10:09:42 CST 2024	61.4609	DNA	Lawreyella lobariella	-1	0	84.7824	199
NODE_33691_length_3408_cov_3.707595	1	175	1	3.70759		3408	350	2	0.377	0.983	0.983	LC473498	LC473498	2315456	Eukaryota	Chlorophyta	Trebouxiophyceae			Coccomyxa	Coccomyxa sp. Obi	307.664	Coccomyxa sp. Obi gene for 18S ribosomal RNA, partial sequence	2.75e-79	TRUE	0.991	262	88	175	2	175	Fri Dec 13 10:09:38 CST 2024	54.0152	DNA	Coccomyxa sp.	-1	0	81.0486	175
NODE_1508841_length_269_cov_1.140625	0.9582	229	1	1.14062		269	458	2	0.476	0.909	0.909	GQ377652	GQ377652	862250	Eukaryota						Eukaryota sp. ATCC 50646	307.664	Eukaryota sp. ATCC 50646 18S ribosomal RNA gene, partial sequence	4.01e-79	TRUE	0.933	1301	1073	229	2	229	Fri Dec 13 10:09:42 CST 2024	70.97	DNA	Eukaryota sp.	-1	0	85.9769	230
NODE_242830_length_840_cov_1.499345	0.9282	168	1	1.49934		840	336	2	0.464	0.994	0.994	OP331325	OP331325	2976044	Eukaryota	Rotifera	Eurotatoria	Philodinida	Habrotrochidae	Habrotrocha	Habrotrocha sp. HB1	305.817	Habrotrocha sp. HB1 small subunit ribosomal RNA gene, partial sequence	1.03e-78	TRUE	0.961	1746	1579	168	2	168	Fri Dec 13 10:09:40 CST 2024	51.9757	DNA	Habrotrocha sp.	-1	0	84.4667	168
NODE_1508841_length_269_cov_1.140625	0.9582	229	1	1.14062		269	458	2	0.48	0.904	0.904	DQ451601	DQ451601	100272	Eukaryota						uncultured eukaryote	302.124	Uncultured eukaryote clone 1195 18S ribosomal RNA gene, partial sequence	1.87e-77	TRUE	0.931	599	371	229	2	229	Fri Dec 13 10:09:42 CST 2024	70.986	DNA	Uncultured eukaryote	-1	0	86.1559	230
NODE_2255765_length_239_cov_3.259259	1	175	1	3.25926		239	350	2	0.417	0.977	0.977	AY582123	AY582123	245088	Eukaryota	Tardigrada	Eutardigrada	Parachela	Richtersiusidae	Richtersius	Richtersius coronifer	302.124	Richtersius coronifer 18S ribosomal RNA gene, partial sequence	1.28e-77	TRUE	0.989	175	1	175	2	175	Fri Dec 13 10:09:42 CST 2024	54.0391	DNA	Richtersius coronifer	-1	0	82.6886	175
NODE_242830_length_840_cov_1.499345	0.895	181	20	1.49934		840	324	2	0.426	1	1	OR502872	OR502872	392034	Eukaryota	Rotifera	Eurotatoria			Rotaria	Rotaria tardigrada	300.278	Rotaria tardigrada isolate 396A_RT8 small subunit ribosomal RNA gene, partial sequence; internal transcribed spacer 1, complete sequence; and 5.8S ribosomal RNA gene, partial sequence	4.8e-77	TRUE	0.948	162	1	162	2	162	Fri Dec 13 10:09:40 CST 2024	50.2947	DNA	Rotaria tardigrada	-1	0	82.7506	162
NODE_363074_length_617_cov_2.809259	0.9699	166	6	2.80926		617	322	2	0.36	1	1	KU657904	KU657904	100272	Eukaryota						uncultured eukaryote	298.431	Uncultured eukaryote 18S ribosomal RNA, partial sequence	1.56e-76	TRUE	0.985	161	1	161	2	161	Fri Dec 13 10:09:40 CST 2024	49.7835	DNA	Uncultured eukaryote	-1	0	80.0329	161
NODE_17283_length_5416_cov_4.457202	0.9964	561	3	4.4572		5416	1109	2	0.498	0.771	0.771	GU479761	GU479761	703477	Eukaryota	Ascomycota	Dothideomycetes	Capnodiales		Mucomycosphaerella	Mucomycosphaerella eurypotami	298.431	Mycosphaerella eurypotami strain JK 5586J 18S small subunit ribosomal RNA gene, partial sequence	6.21e-76	TRUE	0.884	662	113	559	2	550	Fri Dec 13 10:09:37 CST 2024	170.266	DNA	Mycosphaerella eurypotami	-1	0	88.5436	571
NODE_1621132_length_263_cov_3.139785	1	159	1	3.13978		263	318	2	0.528	1	1	OP603024	OP603024	146781	Eukaryota	Basidiomycota	Agaricomycetes	Phallales	Phallaceae	Phallus	Phallus impudicus	294.738	Phallus impudicus voucher G.M. 2015-08-15.10 small subunit ribosomal RNA gene, partial sequence; internal transcribed spacer 1, 5.8S ribosomal RNA gene, and internal transcribed spacer 2, complete sequence; and large subunit ribosomal RNA gene, partial sequence	1.91e-75	TRUE	1	190	32	159	2	159	Fri Dec 13 10:09:42 CST 2024	49.512	DNA	Phallus impudicus	-1	0	86.8723	159
NODE_1621132_length_263_cov_3.139785	1	159	1	3.13978		263	318	2	0.528	1	1	MT512648	MT512648	146781	Eukaryota	Basidiomycota	Agaricomycetes	Phallales	Phallaceae	Phallus	Phallus impudicus	294.738	Phallus impudicus isolate DM1161 small subunit ribosomal RNA gene, partial sequence; internal transcribed spacer 1, 5.8S ribosomal RNA gene, and internal transcribed spacer 2, complete sequence; and large subunit ribosomal RNA gene, partial sequence	1.91e-75	TRUE	1	1842	1684	159	2	159	Fri Dec 13 10:09:42 CST 2024	49.512	DNA	Phallus impudicus	-1	0	86.8723	159
NODE_764878_length_373_cov_1.479730	1	290	1	1.47973		373	573	2	0.449	0.852	0.852	OQ746841	OQ746841	3038473	Eukaryota	Annelida	Polychaeta		Orbiniidae		Orbiniidae sp. NHM 050	291.044	Orbiniidae sp. NHM 050 voucher NHMUK ANEA 2023.426 small subunit ribosomal RNA gene, partial sequence	5.05e-74	TRUE	0.926	975	693	290	2	283	Fri Dec 13 10:09:41 CST 2024	87.9582	DNA	Orbiniidae sp.	-1	0	85.4025	291
NODE_764878_length_373_cov_1.479730	1	290	1	1.47973		373	573	2	0.449	0.852	0.852	OQ746795	OQ746795	3038473	Eukaryota	Annelida	Polychaeta		Orbiniidae		Orbiniidae sp. NHM 050	291.044	Orbiniidae sp. NHM 050 voucher NHMUK MCF 0174127344 small subunit ribosomal RNA gene, partial sequence	5.05e-74	TRUE	0.926	966	684	290	2	283	Fri Dec 13 10:09:41 CST 2024	87.9582	DNA	Orbiniidae sp.	-1	0	85.4025	291
NODE_764878_length_373_cov_1.479730	1	290	1	1.47973		373	573	2	0.424	0.852	0.852	OM386763	OM386763	2912367	Eukaryota	Arthropoda	Arachnida	Trombidiformes	Halacaridae	Porolohmannella	Porolohmannella violacea	291.044	Porolohmannella violacea small subunit ribosomal RNA gene, partial sequence	5.05e-74	TRUE	0.926	996	714	290	2	283	Fri Dec 13 10:09:41 CST 2024	87.9122	DNA	Porolohmannella violacea	-1	0	84.3883	291
NODE_2298519_length_238_cov_1.298137	0.971	201	1	1.29814		238	403	2	0.495	0.926	0.926	JF774861	JF774861	100272	Eukaryota						uncultured eukaryote	289.198	Uncultured eukaryote clone CTW-5c 18S ribosomal RNA gene, partial sequence	1.22e-73	TRUE	0.948	462	261	202	2	201	Fri Dec 13 10:09:43 CST 2024	62.9728	DNA	Uncultured eukaryote	-1	0	86.3792	202
NODE_2298519_length_238_cov_1.298137	0.971	201	1	1.29814		238	403	2	0.495	0.926	0.926	GQ377652	GQ377652	862250	Eukaryota						Eukaryota sp. ATCC 50646	289.198	Eukaryota sp. ATCC 50646 18S ribosomal RNA gene, partial sequence	1.22e-73	TRUE	0.948	381	180	202	2	201	Fri Dec 13 10:09:43 CST 2024	62.9728	DNA	Eukaryota sp.	-1	0	86.3792	202
NODE_1319242_length_282_cov_1.668293	1	156	1	1.66829		282	312	2	0.538	1	1	AY548826	AY548826	111721	Eukaryota	Ascomycota	Lecanoromycetes	Lecanorales	Psoraceae	Psora	Psora decipiens	289.198	Psora decipiens voucher M-0066790 18S ribosomal RNA gene, partial sequence	8.69e-74	TRUE	1	1637	1482	156	2	156	Fri Dec 13 10:09:42 CST 2024	48.2172	DNA	Psora decipiens	-1	0	87.2103	156
NODE_1319242_length_282_cov_1.668293	1	156	1	1.66829		282	312	2	0.538	1	1	AY548825	AY548825	258894	Eukaryota	Ascomycota	Lecanoromycetes	Lecanorales	Psoraceae	Protoblastenia	Protoblastenia lilacina	289.198	Protoblastenia lilacina voucher M-0066822 18S ribosomal RNA gene, partial sequence	8.69e-74	TRUE	1	1637	1482	156	2	156	Fri Dec 13 10:09:42 CST 2024	48.2172	DNA	Protoblastenia lilacina	-1	0	87.2103	156
NODE_1319242_length_282_cov_1.668293	1	156	1	1.66829		282	312	2	0.538	1	1	AY548820	AY548820	258902	Eukaryota	Ascomycota	Lecanoromycetes	Lecanorales	Psoraceae	Protoblastenia	Protoblastenia rupestris	289.198	Protoblastenia rupestris voucher M-0066808 18S ribosomal RNA gene, partial sequence	8.69e-74	TRUE	1	1860	1705	156	2	156	Fri Dec 13 10:09:42 CST 2024	48.2172	DNA	Protoblastenia rupestris	-1	0	87.2103	156
NODE_1270124_length_287_cov_1.042857	0.9951	203	2	1.04286		287	402	2	0.565	0.921	0.921	DQ520097	DQ520097	5241	Eukaryota	Basidiomycota	Agaricomycetes	Cantharellales	Tulasnellaceae	Tulasnella	Tulasnella violea	283.658	Tulasnella violea AFTOL-ID 1879 18S ribosomal RNA gene, partial sequence; internal transcribed spacer 1, 5.8S ribosomal RNA gene, and internal transcribed spacer 2, complete sequence; and 28S ribosomal RNA gene, partial sequence	5.57e-72	TRUE	0.958	2052	1853	202	2	200	Fri Dec 13 10:09:37 CST 2024	61.8789	DNA	Tulasnella violea	-1	0	89.215	203
NODE_1621132_length_263_cov_3.139785	1	159	1	3.13978		263	318	2	0.535	0.981	0.981	MT644888	MT644888	90953	Eukaryota	Basidiomycota	Agaricomycetes	Phallales	Phallaceae	Mutinus	Mutinus caninus	278.118	Mutinus caninus isolate DM1095 small subunit ribosomal RNA gene, partial sequence; internal transcribed spacer 1 and 5.8S ribosomal RNA gene, complete sequence; and internal transcribed spacer 2, partial sequence	1.93e-70	TRUE	0.991	1811	1653	159	2	159	Fri Dec 13 10:09:42 CST 2024	49.506	DNA	Mutinus caninus	-1	0	87.1302	159
NODE_363074_length_617_cov_2.809259	0.9699	166	6	2.80926		617	322	2	0.36	0.975	0.975	KU657770	KU657770	100272	Eukaryota						uncultured eukaryote	276.271	Uncultured eukaryote 18S ribosomal RNA, partial sequence	7.32e-70	TRUE	0.973	161	1	161	2	161	Fri Dec 13 10:09:40 CST 2024	49.7524	DNA	Uncultured eukaryote	-1	0	80.0329	161
NODE_1041228_length_317_cov_1.383333	0.5778	315	134	1.38333		317	365	2	0.492	0.94	0.94	KT252506	KT252506	100272	Eukaryota						uncultured eukaryote	276.271	Uncultured eukaryote clone OTU_82 18S ribosomal RNA gene, partial sequence	1.55e-69	TRUE	0.759	438	256	183	2	182	Fri Dec 13 10:09:41 CST 2024	56.9379	DNA	Uncultured eukaryote	-1	0	85.912	184
NODE_1041228_length_317_cov_1.383333	0.5587	313	138	1.38333		317	352	2	0.517	0.949	0.949	FJ459742	FJ459742	650276	Eukaryota	Apicomplexa	Conoidasida	Eugregarinorida	Gregarinidae	Gregarina	Gregarina cloptoni	276.271	Gregarina cloptoni small subunit ribosomal RNA gene, partial sequence	1.55e-69	TRUE	0.754	451	276	176	2	176	Fri Dec 13 10:09:41 CST 2024	54.8065	DNA	Gregarina cloptoni	-1	0	86.8057	176
NODE_23764_length_4363_cov_3.040364	0.8079	328	1	3.04036		4363	656	2	0.534	0.818	0.818	GU214601	GU214601	1434223	Eukaryota	Ascomycota	Dothideomycetes	Mycosphaerellales	Teratosphaeriaceae	Parateratosphaeria	Parateratosphaeria bellula	274.424	Parateratosphaeria bellula strain CPC 1821 from South Africa 18S small subunit ribosomal RNA gene, partial sequence	7.38e-69	TRUE	0.813	1713	1386	328	2	328	Fri Dec 13 10:09:37 CST 2024	101.437	DNA	Parateratosphaeria bellula	-1	0	89.1933	329
NODE_23764_length_4363_cov_3.040364	0.8079	328	1	3.04036		4363	656	2	0.53	0.818	0.818	GU214520	GU214520	1431937	Eukaryota	Ascomycota	Dothideomycetes	Mycosphaerellales	Teratosphaeriaceae	Neocatenulostroma	Neocatenulostroma microsporum	274.424	Neocatenulostroma microsporum strain CPC 1832 from South Africa 18S small subunit ribosomal RNA gene, partial sequence	7.38e-69	TRUE	0.813	1713	1386	328	2	328	Fri Dec 13 10:09:37 CST 2024	101.421	DNA	Neocatenulostroma microsporum	-1	0	89.0683	329
NODE_23764_length_4363_cov_3.040364	0.8079	328	1	3.04036		4363	656	2	0.53	0.818	0.818	GU214518	GU214518	1431936	Eukaryota	Ascomycota	Dothideomycetes	Mycosphaerellales	Teratosphaeriaceae	Neocatenulostroma	Neocatenulostroma germanicum	274.424	Neocatenulostroma germanicum strain CBS 539.88 from Germany 18S small subunit ribosomal RNA gene, partial sequence	7.38e-69	TRUE	0.813	1757	1430	328	2	328	Fri Dec 13 10:09:37 CST 2024	101.421	DNA	Neocatenulostroma germanicum	-1	0	89.0683	329
NODE_2150192_length_243_cov_0.879518	0.9735	184	1	0.879518		243	368	2	0.516	0.935	0.935	AY643823	AY643823	283665	Eukaryota	Evosea	Eumycetozoa	Stemonitida	Stemonitidae	Enerthenema	Enerthenema papillatum	274.424	Enerthenema papillatum small subunit ribosomal RNA gene, partial sequence	3.07e-69	TRUE	0.954	1531	1348	184	2	184	Fri Dec 13 10:09:42 CST 2024	57.184	DNA	Enerthenema papillatum	-1	0	86.9359	184
NODE_1674617_length_261_cov_1.413043	1	159	1	1.41304		261	318	2	0.459	0.975	0.975	MK946390	MK946390	342097	Eukaryota						uncultured soil eukaryote	272.578	Uncultured soil eukaryote clone d826 small subunit ribosomal RNA gene, partial sequence	8.97e-69	TRUE	0.987	845	687	159	2	159	Fri Dec 13 10:09:42 CST 2024	49.3	DNA	Uncultured soil	-1	0	84.0358	159
NODE_1041228_length_317_cov_1.383333	0.5143	162	1	1.38333		317	325	2	0.399	0.969	0.969	KU657904	KU657904	100272	Eukaryota						uncultured eukaryote	272.578	Uncultured eukaryote 18S ribosomal RNA, partial sequence	2.01e-68	TRUE	0.742	292	130	163	2	162	Fri Dec 13 10:09:41 CST 2024	50.3827	DNA	Uncultured eukaryote	-1	0	81.662	163
NODE_1666824_length_261_cov_3.211957	1	163	1	3.21196		261	326	2	0.546	0.963	0.963	OP392031	OP392031	2977203	Eukaryota	Evosea	Variosea	Protosteliida	Protosteliaceae	Microglomus	Microglomus paxillus	268.884	Microglomus paxillus isolate Bx4L-11 small subunit ribosomal RNA gene, partial sequence	1.2e-67	TRUE	0.982	1086	924	163	2	163	Fri Dec 13 10:09:42 CST 2024	50.7348	DNA	Microglomus paxillus	-1	0	87.6988	163
NODE_1666824_length_261_cov_3.211957	1	163	1	3.21196		261	326	2	0.546	0.963	0.963	OP392030	OP392030	2977203	Eukaryota	Evosea	Variosea	Protosteliida	Protosteliaceae	Microglomus	Microglomus paxillus	268.884	Microglomus paxillus isolate Bx4L-10 small subunit ribosomal RNA gene, partial sequence	1.2e-67	TRUE	0.982	1087	925	163	2	163	Fri Dec 13 10:09:42 CST 2024	50.7348	DNA	Microglomus paxillus	-1	0	87.6988	163
NODE_1666824_length_261_cov_3.211957	1	163	1	3.21196		261	326	2	0.546	0.963	0.963	OP392029	OP392029	2977203	Eukaryota	Evosea	Variosea	Protosteliida	Protosteliaceae	Microglomus	Microglomus paxillus	268.884	Microglomus paxillus isolate K-2016-24-1C-4 small subunit ribosomal RNA gene, partial sequence	1.2e-67	TRUE	0.982	1082	920	163	2	163	Fri Dec 13 10:09:42 CST 2024	50.7348	DNA	Microglomus paxillus	-1	0	87.6988	163
NODE_1674617_length_261_cov_1.413043	1	159	1	1.41304		261	318	2	0.44	0.969	0.969	KJ545557	KJ545557	1573256	Eukaryota	Evosea	Eumycetozoa	Physariida	Didymiaceae	Didymium	Didymium pertusum	267.038	Didymium pertusum strain MA-Fungi 69001 small subunit ribosomal RNA gene, partial sequence	4.17e-67	TRUE	0.984	418	260	159	2	159	Fri Dec 13 10:09:42 CST 2024	49.243	DNA	Didymium pertusum	-1	0	83.2623	159
NODE_1674617_length_261_cov_1.413043	1	159	1	1.41304		261	318	2	0.44	0.969	0.969	KJ545556	KJ545556	1573256	Eukaryota	Evosea	Eumycetozoa	Physariida	Didymiaceae	Didymium	Didymium pertusum	267.038	Didymium pertusum strain MA-Fungi 69000 small subunit ribosomal RNA gene, partial sequence	4.17e-67	TRUE	0.984	418	260	159	2	159	Fri Dec 13 10:09:42 CST 2024	49.243	DNA	Didymium pertusum	-1	0	83.2623	159
NODE_2298519_length_238_cov_1.298137	0.9903	205	1	1.29814		238	412	2	0.469	0.879	0.879	KJ759761	KJ759761	100272	Eukaryota						uncultured eukaryote	243.031	Uncultured eukaryote clone SGYS1079 18S ribosomal RNA gene, partial sequence	9.67e-60	TRUE	0.935	512	306	207	2	205	Fri Dec 13 10:09:43 CST 2024	64.4198	DNA	Uncultured eukaryote	-1	0	85.3725	207
NODE_2293989_length_238_cov_1.813665	1	237	1	1.81367		238	478	2	0.477	0.852	0.852	KC890798	KC890798	1384485	Eukaryota	Apicomplexa					Apicomplexa sp. 1 KCW-2013	243.031	Apicomplexa sp. 1 KCW-2013 18S ribosomal RNA gene, partial sequence	1.14e-59	TRUE	0.926	1525	1285	241	2	237	Fri Dec 13 10:09:42 CST 2024	74.7004	DNA	Apicomplexa sp.	-1	0	86.1672	244
NODE_2293989_length_238_cov_1.813665	1	237	1	1.81367		238	479	2	0.471	0.852	0.852	FJ459749	FJ459749	650280	Eukaryota	Apicomplexa	Conoidasida	Eugregarinorida	Gregarinidae	Gregarina	Gregarina tropica	243.031	Gregarina tropica small subunit ribosomal RNA gene, partial sequence	1.14e-59	TRUE	0.926	1490	1249	242	2	237	Fri Dec 13 10:09:42 CST 2024	74.9216	DNA	Gregarina tropica	-1	0	85.9281	243
NODE_360110_length_621_cov_2.672794	0.8724	253	1	2.67279		621	509	2	0.543	0.84	0.84	AF331950	AF331950	154309	Eukaryota	Ascomycota	Dothideomycetes	Dothideales	Dothideaceae	Dothidea	Dothidea sp. RWT7	243.031	Dothidea sp. RWT7 18S ribosomal RNA gene, partial sequence	1.43e-59	TRUE	0.856	575	320	256	2	253	Fri Dec 13 10:09:40 CST 2024	79.1431	DNA	Dothidea sp.	-1	0	89.0227	256
NODE_360110_length_621_cov_2.672794	0.8207	238	1	2.67279		621	479	2	0.539	0.846	0.846	MK880096	MK880096	229537	Eukaryota	Ascomycota	Dothideomycetes	Dothideales	Dothideaceae	Scleroconidioma	Scleroconidioma sphagnicola	237.491	Scleroconidioma sphagnicola isolate JJ-18-24 small subunit ribosomal RNA gene, partial sequence; internal transcribed spacer 1, 5.8S ribosomal RNA gene, and internal transcribed spacer 2, complete sequence; and large subunit ribosomal RNA gene, partial sequence	6.67e-58	TRUE	0.834	1589	1349	241	2	238	Fri Dec 13 10:09:40 CST 2024	74.39	DNA	Scleroconidioma sphagnicola	-1	0	88.7191	241
NODE_360110_length_621_cov_2.672794	0.8207	238	1	2.67279		621	479	2	0.539	0.846	0.846	LC739042	LC739042	2983309	Eukaryota	Ascomycota	Dothideomycetes				Dothideomycetes sp. NU200	237.491	Dothideomycetes sp. NU200 gene for 18S ribosomal RNA, partial sequence	6.67e-58	TRUE	0.834	1687	1447	241	2	238	Fri Dec 13 10:09:40 CST 2024	74.39	DNA	Dothideomycetes sp.	-1	0	88.7191	241
NODE_4449_length_11775_cov_5.098307	0.6831	166	1	5.09831		11775	332	2	0.554	0.922	0.922	EU343274	EU343274	1431937	Eukaryota	Ascomycota	Dothideomycetes	Mycosphaerellales	Teratosphaeriaceae	Neocatenulostroma	Neocatenulostroma microsporum	235.645	Teratosphaeria microspora clone 36-its-13 18S ribosomal RNA gene, partial sequence; internal transcribed spacer 1, 5.8S ribosomal RNA gene, and internal transcribed spacer 2, complete sequence; and 28S ribosomal RNA gene, partial sequence	1.96e-57	TRUE	0.802	169	4	166	2	166	Fri Dec 13 10:09:37 CST 2024	51.3171	DNA	Teratosphaeria microspora	-1	0	88.1072	166
NODE_4449_length_11775_cov_5.098307	0.6831	166	1	5.09831		11775	332	2	0.536	0.922	0.922	AY425666	AY425666	258904	Eukaryota	Ascomycota	Lecanoromycetes	Lecanorales	Psoraceae	Protoblastenia	Protoblastenia sp. 'pseudoincrustans'	235.645	Protoblastenia pseudoincrustans voucher M-0066818 18S ribosomal RNA gene, partial sequence; internal transcribed spacer 1 and 5.8S ribosomal RNA gene, complete sequence; and internal transcribed spacer 2, partial sequence	1.96e-57	TRUE	0.802	463	298	166	2	166	Fri Dec 13 10:09:37 CST 2024	51.3312	DNA	Protoblastenia pseudoincrustans	-1	0	87.3663	166
NODE_4449_length_11775_cov_5.098307	0.6831	166	1	5.09831		11775	332	2	0.536	0.922	0.922	AY425665	AY425665	258904	Eukaryota	Ascomycota	Lecanoromycetes	Lecanorales	Psoraceae	Protoblastenia	Protoblastenia sp. 'pseudoincrustans'	235.645	Protoblastenia pseudoincrustans voucher M-0066817 18S ribosomal RNA gene, partial sequence; internal transcribed spacer 1 and 5.8S ribosomal RNA gene, complete sequence; and internal transcribed spacer 2, partial sequence	1.96e-57	TRUE	0.802	461	296	166	2	166	Fri Dec 13 10:09:37 CST 2024	51.3312	DNA	Protoblastenia pseudoincrustans	-1	0	87.3663	166
NODE_2293989_length_238_cov_1.813665	1	237	1	1.81367		238	479	2	0.471	0.845	0.845	LR814105	LR814105	2742471	Eukaryota	Apicomplexa	Conoidasida	Eugregarinorida	Gregarinidae	Gregarina	Gregarina sp. IF-2020a	231.952	Gregarina sp. IF-2020a partial 18S rRNA gene, clone SG4.07.B.2014-42	2.46e-56	TRUE	0.922	1534	1293	242	2	237	Fri Dec 13 10:09:42 CST 2024	74.8956	DNA	Gregarina sp.	-1	0	85.9281	245
NODE_639378_length_414_cov_3.367953	0.6943	159	1	3.36795		414	318	2	0.535	0.925	0.925	DQ022415	DQ022415	328377	Eukaryota	Ascomycota	Sordariomycetes	Xylariales	Xylariaceae		Xylariaceae sp. YX-28	228.258	Xylariaceae sp. YX-28 18S ribosomal RNA gene, partial sequence; internal transcribed spacer 1, 5.8S ribosomal RNA gene, and internal transcribed spacer 2, complete sequence; and 28S ribosomal RNA gene, partial sequence	3.05e-55	TRUE	0.809	1727	1569	159	2	159	Fri Dec 13 10:09:41 CST 2024	49.1418	DNA	Xylariaceae sp.	-1	0	87.1302	159
NODE_1508841_length_269_cov_1.140625	0.9707	232	1	1.14062		269	467	2	0.451	0.844	0.844	GU320208	GU320208	909203	Eukaryota	Apicomplexa	Conoidasida	Eugregarinorida	Gregarinidae	Gregarina	Gregarina ctenocephali	226.412	Gregarina ctenocephali small subunit ribosomal RNA gene, partial sequence	1.16e-54	TRUE	0.907	1471	1237	235	2	232	Fri Dec 13 10:09:42 CST 2024	72.9253	DNA	Gregarina ctenocephali	-1	0	85.0277	237
NODE_1046496_length_316_cov_1.736402	0.9845	127	1	1.7364		316	254	2	0.37	0.984	0.984	MT644873	MT644873	5217	Eukaryota	Basidiomycota	Tremellomycetes	Tremellales	Tremellaceae	Tremella	Tremella mesenterica	224.565	Tremella mesenterica isolate DM1159 small subunit ribosomal RNA gene, partial sequence; internal transcribed spacer 1, 5.8S ribosomal RNA gene, and internal transcribed spacer 2, complete sequence; and large subunit ribosomal RNA gene, partial sequence	1.94e-54	TRUE	0.984	152	26	127	2	127	Fri Dec 13 10:09:41 CST 2024	39.2616	DNA	Tremella mesenterica	-1	0	79.3551	127
NODE_639378_length_414_cov_3.367953	0.6856	157	1	3.36795		414	314	2	0.529	0.924	0.924	KF857177	KF857177	1199094	Eukaryota	Ascomycota	Sordariomycetes	Coniochaetales	Coniochaetaceae	Coniochaeta	Coniochaeta fodinicola	224.565	Coniochaeta fodinicola strain YoF 18S ribosomal RNA gene, partial sequence	3.95e-54	TRUE	0.805	1768	1612	157	2	157	Fri Dec 13 10:09:41 CST 2024	48.5144	DNA	Coniochaeta fodinicola	-1	0	86.835	157
NODE_639378_length_414_cov_3.367953	0.6856	157	1	3.36795		414	314	2	0.529	0.924	0.924	AY456689	AY456689	1709439	Eukaryota	Ascomycota	Lecanoromycetes	Lecanorales	Lecanoraceae	Miriquidica	Miriquidica garovaglioi	224.565	Miriquidica garovaglii 18S ribosomal RNA gene, partial sequence	3.95e-54	TRUE	0.805	1763	1607	157	2	157	Fri Dec 13 10:09:41 CST 2024	48.5454	DNA	Miriquidica garovaglii	-1	0	86.835	157
NODE_1046496_length_316_cov_1.736402	0.9767	129	4	1.7364		316	252	2	0.381	0.984	0.984	MK050283	MK050283	2877728	Eukaryota	Basidiomycota	Tremellomycetes	Tremellales	Trimorphomycetaceae	Carlosrosaea	Carlosrosaea simaoensis	222.718	Carlosrosaea simaoensis strain CGMCC2.3580 18S small subunit ribosomal RNA gene, partial sequence; internal transcribed spacer 1, 5.8S ribosomal RNA gene, and internal transcribed spacer 2, complete sequence; and 26S large subunit ribosomal RNA gene, partial sequence	6.96e-54	TRUE	0.98	128	3	126	2	126	Fri Dec 13 10:09:41 CST 2024	38.9734	DNA	Carlosrosaea simaoensis	-1	0	79.7603	126
NODE_303160_length_709_cov_3.533228	1	188	1	3.53323		709	375	2	0.471	0.878	0.878	DQ986725	DQ986725	404715	Eukaryota	Ascomycota	Lecanoromycetes		Phlyctidaceae	Phlyctis	Phlyctis argena	219.025	Phlyctis argena isolate AFTOL 1375 18S small subunit ribosomal RNA gene, partial sequence	1.45e-52	TRUE	0.939	217	31	188	2	187	Fri Dec 13 10:09:40 CST 2024	57.8375	DNA	Phlyctis argena	-1	0	85.1182	188
NODE_1046496_length_316_cov_1.736402	0.9845	127	1	1.7364		316	254	2	0.362	0.976	0.976	CP144515	CP144515	1296119	Eukaryota	Basidiomycota	Tremellomycetes	Tremellales	Cryptococcaceae	Kwoniella	Kwoniella heveanensis	219.025	Kwoniella heveanensis CBS 569 chromosome 2	9e-53	TRUE	0.98	1619616	1619742	127	2	127	Fri Dec 13 10:09:41 CST 2024	39.2456	DNA	Kwoniella heveanensis	-1	0	79.0323	127
NODE_960154_length_330_cov_4.126482	1	236	1	4.12648		330	480	2	0.467	0.833	0.833	LT633922	LT633922	1093899	Eukaryota	Ascomycota	Sordariomycetes	Cephalothecales	Cephalothecaceae	Phialemonium	Phialemonium inflatum	217.178	Phialemonium inflatum genomic DNA sequence contains 18S rRNA gene, strain CCF 4135	6.85e-52	TRUE	0.917	1869	1626	244	2	236	Fri Dec 13 10:09:41 CST 2024	75.605	DNA	Phialemonium inflatum	-1	0	85.7918	246
NODE_1579046_length_265_cov_1.739362	0.9655	174	7	1.73936		265	336	2	0.53	0.899	0.899	AY842031	AY842031	318076	Eukaryota	Evosea	Eumycetozoa	Stemonitida	Stemonitidae	Amaurochaete	Amaurochaete comata	217.178	Amaurochaete comata 18S ribosomal RNA gene, partial sequence	4.74e-52	TRUE	0.932	1804	1637	168	2	168	Fri Dec 13 10:09:42 CST 2024	51.7874	DNA	Amaurochaete comata	-1	0	87.1512	168
NODE_1270124_length_287_cov_1.042857	0.9852	200	1	1.04286		287	397	2	0.548	0.866	0.866	AY192442	AY192442	229420	Eukaryota	Basidiomycota	Agaricomycetes	Cantharellales	Tulasnellaceae		uncultured Tulasnella	217.178	Uncultured Tulasnella sp. clone 2455 small subunit ribosomal RNA gene, partial sequence; internal transcribed spacer 1, 5.8S ribosomal RNA gene, complete sequence; and internal transcribed spacer 2, partial sequence	5.73e-52	TRUE	0.926	1677	1481	200	2	197	Fri Dec 13 10:09:37 CST 2024	60.9614	DNA	Uncultured Tulasnella	-1	0	88.4777	202
NODE_303160_length_709_cov_3.533228	1	188	1	3.53323		709	375	2	0.465	0.872	0.872	MK092089	MK092089	2054621	Eukaryota	Ascomycota	Lecanoromycetes		Phlyctidaceae	Phlyctis	Phlyctis speirea	213.485	Phlyctis speirea voucher 48563 18S small subunit ribosomal RNA gene, internal transcribed spacer 1, 5.8S ribosomal RNA gene, internal transcribed spacer 2, and 26S large subunit ribosomal RNA gene, complete sequence	6.75e-51	TRUE	0.936	5887	5701	188	2	187	Fri Dec 13 10:09:40 CST 2024	57.8525	DNA	Phlyctis speirea	-1	0	84.8989	188
NODE_2635101_length_228_cov_0.966887	1	115	1	0.966887		228	230	2	0.348	1	1	KY976219	KY976219	1980072	Eukaryota	Cercozoa	Imbricatea	Spongomonadida			Spongomonadidae sp.	213.485	Spongomonadidae sp. isolate Otu001828 small subunit ribosomal RNA gene, partial sequence	3.57e-51	TRUE	1	233	119	115	2	115	Fri Dec 13 10:09:43 CST 2024	35.6983	DNA	Spongomonadidae sp.	-1	0	77.9087	115
NODE_2635101_length_228_cov_0.966887	1	115	1	0.966887		228	230	2	0.348	1	1	KY553718	KY553718	1938398	Eukaryota	Cercozoa	Imbricatea	Spongomonadida			uncultured Spongomonadidae	213.485	Uncultured Spongomonadidae isolate OTU426 small subunit ribosomal RNA gene, partial sequence	3.57e-51	TRUE	1	233	119	115	2	115	Fri Dec 13 10:09:43 CST 2024	35.6983	DNA	Uncultured Spongomonadidae	-1	0	77.9087	115
NODE_2635101_length_228_cov_0.966887	1	115	1	0.966887		228	230	2	0.348	1	1	KY553581	KY553581	1938398	Eukaryota	Cercozoa	Imbricatea	Spongomonadida			uncultured Spongomonadidae	213.485	Uncultured Spongomonadidae isolate OTU289 small subunit ribosomal RNA gene, partial sequence	3.57e-51	TRUE	1	233	119	115	2	115	Fri Dec 13 10:09:43 CST 2024	35.6983	DNA	Uncultured Spongomonadidae	-1	0	77.9087	115
NODE_1043055_length_317_cov_0.958333	0.8119	218	42	0.958333		317	355	2	0.556	0.882	0.882	ON713353	ON713353	2951131	Eukaryota	Evosea	Eumycetozoa	Trichiida	Trichiidae	Perichaena	Perichaena calongei	211.638	Perichaena calongei voucher MA78692 small subunit ribosomal RNA gene, partial sequence	2.9e-50	TRUE	0.847	1394	1217	178	2	177	Fri Dec 13 10:09:41 CST 2024	55.0806	DNA	Perichaena calongei	-1	0	88.4517	178
NODE_1043055_length_317_cov_0.958333	0.8119	218	42	0.958333		317	355	2	0.556	0.882	0.882	ON713352	ON713352	2951131	Eukaryota	Evosea	Eumycetozoa	Trichiida	Trichiidae	Perichaena	Perichaena calongei	211.638	Perichaena calongei voucher MA78686 small subunit ribosomal RNA gene, partial sequence	2.9e-50	TRUE	0.847	1394	1217	178	2	177	Fri Dec 13 10:09:41 CST 2024	55.0806	DNA	Perichaena calongei	-1	0	88.4517	178
NODE_328503_length_667_cov_2.057627	1	140	1	2.05763		667	280	2	0.529	0.936	0.936	PQ346091	PQ346091	2810478	Eukaryota	Ascomycota	Dothideomycetes	Mycosphaerellales	Teratosphaeriaceae	Salinomyces	Salinomyces polonicus	209.792	Salinomyces polonicus strain CBS:147480 small subunit ribosomal RNA gene, partial sequence	6.05e-50	TRUE	0.968	1357	1218	140	2	140	Fri Dec 13 10:09:40 CST 2024	43.4461	DNA	Salinomyces polonicus	-1	0	86.3286	140
NODE_328503_length_667_cov_2.057627	1	140	1	2.05763		667	280	2	0.529	0.936	0.936	PP658146	PP658146	5580	Eukaryota	Ascomycota	Dothideomycetes	Dothideales	Saccotheciaceae	Aureobasidium	Aureobasidium pullulans	209.792	Aureobasidium pullulans isolate Ab.RS51 small subunit ribosomal RNA gene, partial sequence	6.05e-50	TRUE	0.968	1365	1226	140	2	140	Fri Dec 13 10:09:40 CST 2024	43.4461	DNA	Aureobasidium pullulans	-1	0	86.3286	140
NODE_328503_length_667_cov_2.057627	1	140	1	2.05763		667	280	2	0.529	0.936	0.936	PP658143	PP658143	61296	Eukaryota	Ascomycota	Dothideomycetes	Dothideales	Saccotheciaceae	Aureobasidium	Aureobasidium sp.	209.792	Aureobasidium sp. isolate Ab.TZ50 small subunit ribosomal RNA gene, partial sequence	6.05e-50	TRUE	0.968	1365	1226	140	2	140	Fri Dec 13 10:09:40 CST 2024	43.4461	DNA	Aureobasidium sp.	-1	0	86.3286	140
NODE_17283_length_5416_cov_4.457202	0.6988	404	13	4.4572		5416	772	2	0.453	0.774	0.774	MH985298	MH985298	1755440	Eukaryota	Ascomycota	Leotiomycetes	Helotiales			Helotiales sp.	209.792	Helotiales sp. voucher PDD:111530 small subunit ribosomal RNA gene, partial sequence	2.99e-49	TRUE	0.736	515	136	392	2	380	Fri Dec 13 10:09:37 CST 2024	117.801	DNA	Helotiales sp.	-1	0	86.1474	403
NODE_1043055_length_317_cov_0.958333	0.6147	218	85	0.958333		317	268	2	0.545	0.948	0.948	JX481297	JX481297	1334549	Eukaryota	Evosea	Eumycetozoa	Liceales	Liceaceae	Licea	Licea parasitica	209.792	Licea parasitica voucher AMFD341 18S ribosomal RNA gene, partial sequence	1.04e-49	TRUE	0.781	3440	3307	134	2	134	Fri Dec 13 10:09:41 CST 2024	41.4848	DNA	Licea parasitica	-1	0	86.7851	134
NODE_1270124_length_287_cov_1.042857	0.9852	200	1	1.04286		287	395	2	0.549	0.856	0.856	AY192441	AY192441	229420	Eukaryota	Basidiomycota	Agaricomycetes	Cantharellales	Tulasnellaceae		uncultured Tulasnella	204.252	Uncultured Tulasnella sp. clone 3029 small subunit ribosomal RNA gene, partial sequence; internal transcribed spacer 1, 5.8S ribosomal RNA gene, complete sequence; and internal transcribed spacer 2, partial sequence	4.46e-48	TRUE	0.921	1720	1526	200	2	195	Fri Dec 13 10:09:37 CST 2024	60.359	DNA	Uncultured Tulasnella	-1	0	88.4641	202
NODE_709141_length_389_cov_2.929487	0.446	278	155	2.92949		389	248	2	0.516	0.96	0.96	OP225554	OP225554	2796226	Eukaryota	Arthropoda	Arachnida	Trombidiformes	Cryptognathidae	Cryptognathus	Cryptognathus lagena	202.405	Cryptognathus lagena isolate FP083 small subunit ribosomal RNA gene, partial sequence	2.32e-47	TRUE	0.703	1572	1449	124	2	124	Fri Dec 13 10:09:41 CST 2024	38.2127	DNA	Cryptognathus lagena	-1	0	85.2194	124
NODE_709141_length_389_cov_2.929487	0.446	278	155	2.92949		389	248	2	0.516	0.96	0.96	ON555730	ON555730	2945580	Eukaryota	Arthropoda	Arachnida	Trombidiformes	Stigmaeidae	Stigmaeus	Stigmaeus rhodomelas	202.405	Stigmaeus rhodomelas isolate FP567 small subunit ribosomal RNA gene, partial sequence	2.32e-47	TRUE	0.703	1586	1463	124	2	124	Fri Dec 13 10:09:41 CST 2024	38.2037	DNA	Stigmaeus rhodomelas	-1	0	85.2194	124
NODE_709141_length_389_cov_2.929487	0.446	278	155	2.92949		389	248	2	0.516	0.96	0.96	KY922193	KY922193	2051748	Eukaryota	Arthropoda	Arachnida	Trombidiformes	Cryptognathidae	Favognathus	Favognathus sp. AD1307	202.405	Favognathus sp. AD1307 voucher UMMZ BMOC 08-0901-004 AD1307 18S ribosomal RNA gene, partial sequence	2.32e-47	TRUE	0.703	1631	1508	124	2	124	Fri Dec 13 10:09:41 CST 2024	38.2127	DNA	Favognathus sp.	-1	0	85.2194	124
NODE_17283_length_5416_cov_4.457202	0.6988	404	13	4.4572		5416	775	2	0.491	0.769	0.769	KT962185	KT962185	1748768	Eukaryota	Ascomycota	Lecanoromycetes	Lecanorales	Ramalinaceae	Lithocalla	Lithocalla ecorticata	200.558	Lecanora ecorticata voucher NMW<GBR>:C.2015.005.76 18S ribosomal RNA gene, partial sequence	1.8e-46	TRUE	0.734	420	38	392	2	383	Fri Dec 13 10:09:37 CST 2024	118.478	DNA	Lecanora ecorticata	-1	0	87.7282	402
NODE_363074_length_617_cov_2.809259	0.9699	166	6	2.80926		617	323	2	0.383	0.891	0.891	KU657079	KU657079	100272	Eukaryota						uncultured eukaryote	198.712	Uncultured eukaryote 18S ribosomal RNA, partial sequence	1.63e-46	TRUE	0.93	162	1	162	2	161	Fri Dec 13 10:09:40 CST 2024	50.1297	DNA	Uncultured eukaryote	-1	0	80.979	165
NODE_94253_length_1630_cov_2.553123	0.8693	173	1	2.55312		1630	344	2	0.427	0.875	0.875	KT285932	KT285932	1739567	Eukaryota	Ascomycota	Eurotiomycetes	Verrucariales	Verrucariaceae	Lichenodiplis	Lichenodiplis lecanorae	196.865	Lichenodiplis lecanorae isolate L 18S ribosomal RNA gene, partial sequence	7.28e-46	TRUE	0.872	364	194	173	2	171	Fri Dec 13 10:09:39 CST 2024	52.9244	DNA	Lichenodiplis lecanorae	-1	0	83.0018	176
NODE_508488_length_482_cov_1.565432	0.96	125	6	1.56543		482	240	2	0.483	0.958	0.958	MK835295	MK835295	1928008	Eukaryota						Eukaryota sp.	195.019	Eukaryota sp. clone OTU468_TF_7_3.9814 small subunit ribosomal RNA gene, partial sequence	1.45e-45	TRUE	0.959	120	1	120	2	120	Fri Dec 13 10:09:40 CST 2024	37.1801	DNA	Eukaryota sp.	-1	0	83.7	120
NODE_94253_length_1630_cov_2.553123	1	199	1	2.55312		1630	407	2	0.452	0.843	0.843	KX822289	KX822289	980139	Eukaryota	Ascomycota	Eurotiomycetes	Chaetothyriales			Chaetothyriales sp. FGPMC2	193.172	Chaetothyriales sp. FGPMC2 strain CBS 128963 18S ribosomal RNA gene, partial sequence	9.42e-45	TRUE	0.921	415	208	208	2	199	Fri Dec 13 10:09:39 CST 2024	64.3818	DNA	Chaetothyriales sp.	-1	0	84.7038	210
NODE_94253_length_1630_cov_2.553123	1	199	1	2.55312		1630	406	2	0.469	0.841	0.841	KT289825	KT289825	1709941	Eukaryota						fungal sp.	193.172	Fungal sp. voucher Robert L. Gilbertson Mycological Herbarium 422 18S ribosomal RNA gene, partial sequence	9.42e-45	TRUE	0.92	308	102	207	2	199	Fri Dec 13 10:09:39 CST 2024	64.1256	DNA	Fungal sp.	-1	0	85.3725	207
NODE_401053_length_572_cov_1.474747	0.972	107	4	1.47475		572	208	2	0.442	1	1	DQ839606	DQ839606	399799	Eukaryota	Tardigrada	Heterotardigrada	Echiniscoidea	Echiniscidae	Echiniscus	Echiniscus granulatus	193.172	Echiniscus granulatus 18S ribosomal RNA gene, complete sequence	4.19e-45	TRUE	0.986	107	4	104	2	104	Fri Dec 13 10:09:40 CST 2024	32.1188	DNA	Echiniscus granulatus	-1	0	81.1846	104
NODE_960154_length_330_cov_4.126482	0.5	236	119	4.12648		330	236	2	0.542	0.958	0.958	NG_081372	NG_081372	2950318	Eukaryota	Ascomycota	Dothideomycetes	Mycosphaerellales	Neodevriesiaceae	Neodevriesia	Neodevriesia kalakoutskii	191.325	Neodevriesia kalakoutskii VKM F-4872 18S rRNA gene, partial sequence; from TYPE material	4.15e-44	TRUE	0.729	1336	1219	118	2	118	Fri Dec 13 10:09:41 CST 2024	36.5386	DNA	Neodevriesia kalakoutskii	-1	0	86.0288	118
NODE_960154_length_330_cov_4.126482	0.5	236	119	4.12648		330	236	2	0.542	0.958	0.958	MZ317563	MZ317563	2950318	Eukaryota	Ascomycota	Dothideomycetes	Mycosphaerellales	Neodevriesiaceae	Neodevriesia	Neodevriesia kalakoutskii	191.325	Neodevriesia kalakoutskii strain VKM:F-4872 small subunit ribosomal RNA gene, partial sequence	4.15e-44	TRUE	0.729	1336	1219	118	2	118	Fri Dec 13 10:09:41 CST 2024	36.5386	DNA	Neodevriesia kalakoutskii	-1	0	86.0288	118
NODE_423626_length_549_cov_1.565678	0.9902	102	2	1.56568		549	202	2	0.465	1	1	KM977855	KM977855	289974	Eukaryota	Evosea	Eumycetozoa	Physariida	Didymiaceae	Diderma	Diderma radiatum	187.632	Diderma radiatum isolate MYX437 18S ribosomal RNA gene, partial sequence	1.82e-43	TRUE	0.995	102	2	101	2	101	Fri Dec 13 10:09:40 CST 2024	31.1022	DNA	Diderma radiatum	-1	0	81.9436	101
NODE_401053_length_572_cov_1.474747	0.972	107	4	1.47475		572	208	2	0.442	0.99	0.99	DQ839607	DQ839607	399800	Eukaryota	Tardigrada	Heterotardigrada	Echiniscoidea	Echiniscidae	Echiniscus	Echiniscus testudo	187.632	Echiniscus testudo 18S ribosomal RNA gene, complete sequence	1.95e-43	TRUE	0.981	106	3	104	2	104	Fri Dec 13 10:09:40 CST 2024	32.1098	DNA	Echiniscus testudo	-1	0	81.1846	104
NODE_303160_length_709_cov_3.533228	1	188	1	3.53323		709	375	2	0.481	0.846	0.846	MK092330	MK092330	2054620	Eukaryota	Ascomycota	Lecanoromycetes		Phlyctidaceae	Phlyctis	Phlyctis petraea	185.785	Phlyctis petraea voucher 49648 18S small subunit ribosomal RNA gene, internal transcribed spacer 1, 5.8S ribosomal RNA gene, internal transcribed spacer 2, and 26S large subunit ribosomal RNA gene, complete sequence	1.47e-42	TRUE	0.923	1753	1567	188	2	187	Fri Dec 13 10:09:40 CST 2024	57.8695	DNA	Phlyctis petraea	-1	0	85.5567	188
NODE_423626_length_549_cov_1.565678	1	102	1	1.56568		549	204	2	0.471	0.99	0.99	OR769379	OR769379	385471	Eukaryota	Evosea	Eumycetozoa	Stemonitida	Stemonitidae	Diachea	Diachea leucopodia	183.939	Diachea leucopodia voucher LE328364 small subunit ribosomal RNA gene, complete sequence	2.35e-42	TRUE	0.995	102	1	102	2	102	Fri Dec 13 10:09:40 CST 2024	31.4224	DNA	Diachea leucopodia	-1	0	82.2216	102
NODE_423626_length_549_cov_1.565678	1	102	1	1.56568		549	204	2	0.471	0.99	0.99	OR769377	OR769377	2816237	Eukaryota	Evosea	Eumycetozoa	Physariida	Physaraceae	Badhamia	Badhamia lilacina	183.939	Badhamia lilacina voucher LE319161 small subunit ribosomal RNA gene, partial sequence	2.35e-42	TRUE	0.995	102	1	102	2	102	Fri Dec 13 10:09:40 CST 2024	31.4224	DNA	Badhamia lilacina	-1	0	82.2216	102
NODE_911737_length_339_cov_3.900763	1	102	1	3.90076		339	205	2	0.388	0.99	0.99	MK128991	MK128991	2678329	Eukaryota	Chlorophyta	Ulvophyceae	Trentepohliales			uncultured Trentepohlia photobiont	183.939	Uncultured Trentepohlia photobiont clone 49617 18S small subunit ribosomal RNA gene, internal transcribed spacer 1, 5.8S ribosomal RNA gene, and internal transcribed spacer 2, complete sequence; and 26S large subunit ribosomal RNA gene, partial sequence	2.35e-42	TRUE	0.995	3901	3799	103	2	102	Fri Dec 13 10:09:41 CST 2024	31.8027	DNA	Uncultured Trentepohlia	-1	0	78.9117	103
NODE_911737_length_339_cov_3.900763	1	102	1	3.90076		339	204	2	0.402	0.99	0.99	KP299174	KP299174	351368	Eukaryota	Chlorophyta	Chlorophyceae	Chlamydomonadales	Chlamydomonadaceae	Polytomella	Polytomella capuana	183.939	Polytomella capuana strain SAG 63-5 18S ribosomal RNA gene, partial sequence	2.35e-42	TRUE	0.995	102	1	102	2	102	Fri Dec 13 10:09:41 CST 2024	31.5145	DNA	Polytomella capuana	-1	0	79.4078	102
NODE_911737_length_339_cov_3.900763	1	102	1	3.90076		339	204	2	0.402	0.99	0.99	KP299173	KP299173	51329	Eukaryota	Chlorophyta	Chlorophyceae	Chlamydomonadales	Chlamydomonadaceae	Polytomella	Polytomella parva	183.939	Polytomella parva strain SAG 63-3 clone 7.2.4 18S ribosomal RNA gene, partial sequence	2.35e-42	TRUE	0.995	102	1	102	2	102	Fri Dec 13 10:09:41 CST 2024	31.5145	DNA	Polytomella parva	-1	0	79.4078	102
NODE_1273432_length_286_cov_2.334928	1	144	1	2.33493		286	290	2	0.452	0.891	0.891	KR131437	KR131437	1395131	Eukaryota	Cercozoa		Cercomonadida	Cercomonadidae		uncultured Cercomonas	180.245	Uncultured Cercomonas clone 489 18S ribosomal RNA gene and internal transcribed spacer 1, partial sequence	4.92e-41	TRUE	0.946	1350	1205	146	2	144	Fri Dec 13 10:09:42 CST 2024	45.2454	DNA	Uncultured Cercomonas	-1	0	83.3822	147
NODE_2653864_length_97_cov_439.250000	1	96	1	439.25		97	192	2	0.438	1	1	PQ625474	PQ625474	3382032	Eukaryota	Ascomycota	Dothideomycetes	Minutisphaerales	Acrogenosporaceae	Acrogenospora	Acrogenospora sp. JN-2024b	178.399	Acrogenospora sp. JN-2024b strain JAUCC5532 small subunit ribosomal RNA gene, partial sequence	9.97e-41	TRUE	1	978	883	96	2	96	Fri Dec 13 10:09:43 CST 2024	29.8434	DNA	Acrogenospora sp.	-1	0	80.4667	96
NODE_2653864_length_97_cov_439.250000	1	96	1	439.25		97	192	2	0.438	1	1	PQ066544	PQ066544	Error: Could not find TaxID								178.399	Neoaquastroma cylindricum strain UESTCC 24.0145 small subunit ribosomal RNA gene, partial sequence	9.97e-41	TRUE	1	953	858	96	2	96	Fri Dec 13 10:09:43 CST 2024	29.8434	DNA	Neoaquastroma cylindricum	-1	0	80.4667	96
NODE_2653864_length_97_cov_439.250000	1	96	1	439.25		97	192	2	0.438	1	1	NG_242880	NG_242880	2976498	Eukaryota	Ascomycota	Dothideomycetes	Pleosporales	Morosphaeriaceae	Neohelicascus	Neohelicascus griseoflavus	178.399	Neohelicascus griseoflavus MFLUCC 16-0869 18S rRNA gene, partial sequence; from TYPE material	9.97e-41	TRUE	1	973	878	96	2	96	Fri Dec 13 10:09:43 CST 2024	29.8434	DNA	Neohelicascus griseoflavus	-1	0	80.4667	96
NODE_107998_length_1481_cov_4.985043	1	95	1	4.98504		1481	191	2	0.458	0.99	0.99	OL891598	OL891598	904363	Eukaryota	Chlorophyta	Trebouxiophyceae	Chlorellales	Chlorellaceae	Apatococcus	Apatococcus lobatus	171.012	Apatococcus lobatus isolate B21 internal transcribed spacer region, partial sequence	1.64e-38	TRUE	0.995	457	362	96	2	95	Fri Dec 13 10:09:39 CST 2024	29.7603	DNA	Apatococcus lobatus	-1	0	81.3208	96
NODE_107998_length_1481_cov_4.985043	1	95	1	4.98504		1481	191	2	0.458	0.99	0.99	MG493370	MG493370	167235	Eukaryota	Chlorophyta	Trebouxiophyceae				uncultured Trebouxiophyceae	171.012	Uncultured Trebouxiophyceae clone LSY2053 18S ribosomal RNA gene, partial sequence	1.64e-38	TRUE	0.995	483	388	96	2	95	Fri Dec 13 10:09:39 CST 2024	29.7603	DNA	Uncultured Trebouxiophyceae	-1	0	81.3208	96
[truncated: 192 more rows]

## Sheet: Tab_4_barrnap_Treb_contigs
Name	rDNA	Position	K-mer coverage	Mapping coverage	Length	Query coverage	Query end	Query start	Sequence Length	Accession	tax_id	class	order	family	genus	species	# Nucleotides	% GC	% Identical Sites	% Pairwise Identity	Bit-Score	Description	E Value	Free end gaps	Grade	Hit end	Hit start	Max Sequence Length	Mean Coverage	Min Sequence Length	Molecular Weight (kDa)	Molecule Type	Organism
[truncated: 110 more rows]

[truncated: 2 more sheets: Tab_5_SSU-ALIGN_Treb_contigs, Tab_6_SSU-ALIGN_Kleb_contigs]
